# Supplementary material for: Whole genome genetic variation and linkage disequilibrium in a diverse collection of Listeria monocytogenes isolates
Source: PLoS One. 2021 Feb 25;16(2):e0242297. doi: 10.1371/journal.pone.0242297 (PMC7906370; doi:10.1371/journal.pone.0242297)
Supplement: S1 File — (XLSX) [file pone.0242297.s001.xlsx]

## Sheet: clinical
Strain name	Serovar	Isolate	Location	Isolation Source	Isolation Type	Biosample Accession	SRA Accession	ST	CC	Lineage
PNUSAL000221	4b	PDT000000968.3	USA	"blood and CSF, same patterns"	clinical	SAMN02361175	SRR1001047	784	CC5	I
PNUSAL000229	4b	PDT000001052.3	USA	CSF	clinical	SAMN02383842	SRR1016568	818	CC554	I
PNUSAL000329	4b	PDT000001235.4	USA	stool	clinical	SAMN02400146	SRR1027073	1	CC1	I
PNUSAL000358	1/2a	PDT000001256.3	USA	blood	clinical	SAMN02400167	SRR1027096	364	ST364	II
PNUSAL000362	1/2a	PDT000001262.3	USA	blood	clinical	SAMN02400173	SRR1027100	19	CC19	II
PNUSAL000365	1/2b	PDT000001263.3	USA	Platelet Donor	clinical	SAMN02400176	SRR1027103	36	ST36	II
PNUSAL000370	4b	PDT000001327.3	USA	CSF	clinical	SAMN02400179	SRR1030268	867	ST867	I
PNUSAL000372	4b	PDT000001330.3	USA	stool	clinical	SAMN02400181	SRR1030270	382	CC183	I
PNUSAL000376	1/2b	PDT000001333.3	USA	blood	clinical	SAMN02400185	SRR1030274	3	CC3	I
PNUSAL000377	4b	PDT000001354.3	USA	blood	clinical	SAMN02400186	SRR1030275	-	-	-
PNUSAL000384	1/2a	PDT000001353.3	USA	blood	clinical	SAMN02402780	SRR1030281	412	CC412	II
PNUSAL000392	4b	PDT000001334.3	USA	blood	clinical	SAMN02402785	SRR1030285	1	CC1	I
PNUSAL000100	1/2a	PDT000000674.3	USA	blood	clinical	SAMN02347439	SRR972396	835	CC11	II
PNUSAL000139	4b	PDT000000709.3	USA	blood	clinical	SAMN02351393	SRR974870	-	-	-
PNUSAL000140	3b	PDT000000710.3	USA	blood	clinical	SAMN02351394	SRR974871	5	CC5	I
PNUSAL000142	4b	PDT000000712.3	USA	blood	clinical	SAMN02351396	SRR974873	-	-	-
PNUSAL000147	4b	PDT000000715.3	USA	amniotic fluid	clinical	SAMN02351399	SRR974876	4	CC4	I
PNUSAL000158	1/2a	PDT000000719.3	USA	Cerebral spinal fluid	clinical	SAMN02351413	SRR974880	864	ST864	II
PNUSAL000165	4b	PDT000000725.3	USA	Asitic Fluid	clinical	SAMN02351419	SRR974886	388	CC388	I
PNUSAL000180	4b	PDT000000925.3	USA	CSF	clinical	SAMN02358122	SRR988728	881	ST881	I

## Sheet: food
Strain name	Serovar	Isolate	Location	Isolation Source	Isolation Type	Biosample Accession	SRA Accession	ST	CC	Lineage
IN8	IIa	PDT000423275.2	France	food	environmental/other	SAMEA4475960	ERR1738837	13	ST13	II
SO95	IIa	PDT000423280.2	France	food	environmental/other	SAMEA4475965	ERR1738842	31	CC31	II
SO96	IIc	PDT000423281.2	France	food	environmental/other	SAMEA4475966	ERR1738843	9	CC9	II
CFIAFB20190096		PDT000574127.3	Canada	food	environmental/other	SAMN12637253	SRR10023666	9	CC9	II
795363	1/2a	PDT000576276.1	United Kingdom	food	environmental/other	SAMN12659063	SRR10036733	204	CC204	II
CFIAFB20190084		PDT000618193.1	Canada	food	environmental/other	SAMN13113460	SRR10346081	9	CC9	II
CFIAFB20190083		PDT000618194.1	Canada	food	environmental/other	SAMN13113459	SRR10346082	9	CC9	II
CFIAFB20190082		PDT000618195.1	Canada	food	environmental/other	SAMN13113458	SRR10346083	9	CC9	II
CFIAFB20190081		PDT000618196.1	Canada	food	environmental/other	SAMN13113457	SRR10346084	9	CC9	II
826393	1/2b	PDT000618572.1	United Kingdom	food	environmental/other	SAMN13118741	SRR10350860	87	CC87	I
826398	1/2a	PDT000618573.1	United Kingdom	food	environmental/other	SAMN13118739	SRR10350861	121	CC121	II
826395	1/2b	PDT000618575.1	United Kingdom	food	environmental/other	SAMN13118747	SRR10350863	87	CC87	I
826392	1/2b	PDT000618577.1	United Kingdom	food	environmental/other	SAMN13118744	SRR10350865	87	CC87	I
CFSAN080787		PDT000533611.2	USA:IL	food	environmental/other	SAMN11268663	SRR8796539	3	CC3	I
CFSAN080785		PDT000533618.2	USA:NC	food	environmental/other	SAMN11268679	SRR8796915	558	CC388	I
CFSAN080789		PDT000533636.2	USA	food	environmental/other	SAMN11268684	SRR8796934	6	CC6	I
CFSAN080788		PDT000533640.2	USA	food	environmental/other	SAMN11268699	SRR8796938	6	CC6	I
CFSAN080783		PDT000533660.2	Switzerland	food	environmental/other	SAMN11268727	SRR8796988	1	CC1	I
CFSAN080784		PDT000533671.2	USA	food	environmental/other	SAMN11268725	SRR8796999	11	CC11	II
LS840	3a	PDT000485871.1	USA:MD	food	environmental/other	SAMN11318834	SRR8838298	321	CC321	II

## Sheet: food_contact_surface
Strain name	Serovar	Isolate	Location	Isolation Source	Isolation Type	Biosample Accession	SRA Accession	ST	CC	Lineage
FSIS11923861		PDT000569109.1	USA:NY	Environmental: food-contact surface	environmental/other	SAMN12601274	SRR10002090	1	CC1	I
FSIS11924544		PDT000583228.1	USA:PA	Environmental: food-contact surface	environmental/other	SAMN12717644	SRR10088598	155	CC155	II
FSIS31902721		PDT000608698.1	USA:CA	Environmental: food-contact surface	environmental/other	SAMN13032359	SRR10282971	5	CC5	I
FSIS21821256		PDT000294532.2	USA:IL	Environmental: food-contact surface	environmental/other	SAMN08714154	SRR6837134	9	CC9	II
FSIS21821254		PDT000294539.2	USA:IL	Environmental: food-contact surface	environmental/other	SAMN08714152	SRR6837141	9	CC9	II
FSIS21821255		PDT000294540.2	USA:IL	Environmental: food-contact surface	environmental/other	SAMN08714153	SRR6837142	9	CC9	II
FSIS21821269		PDT000294542.2	USA:IL	Environmental: food-contact surface	environmental/other	SAMN08714156	SRR6837144	9	CC9	II
FSIS11808390		PDT000294836.2	USA:NC	Environmental: food-contact surface	environmental/other	SAMN08723992	SRR6848340	14	CC14	II
FSIS1500974		PDT000320755.2	USA:TX	Environmental: food-contact surface	environmental/other	SAMN09274462	SRR7228881	-	-	-
FSIS31800846		PDT000359312.1	USA:CA	Environmental: food-contact surface	environmental/other	SAMN09780225	SRR7657502	155	CC155	II
FSIS11814897		PDT000391513.1	USA:WI	Environmental: food-contact surface	environmental/other	SAMN10241725	SRR8056660	323	CC288	I
FSIS11814898		PDT000391519.1	USA:WI	Environmental: food-contact surface	environmental/other	SAMN10241726	SRR8056666	323	CC288	I
FSIS11814895		PDT000391520.1	USA:WI	Environmental: food-contact surface	environmental/other	SAMN10241723	SRR8056667	323	CC288	I
FSIS11814896		PDT000391521.1	USA:WI	Environmental: food-contact surface	environmental/other	SAMN10241724	SRR8056668	323	CC288	I
FSIS11814900		PDT000391523.1	USA:WI	Environmental: food-contact surface	environmental/other	SAMN10241728	SRR8056670	323	CC288	I
FSIS11917617		PDT000457852.1	USA:OH	Environmental: food-contact surface	environmental/other	SAMN10863107	SRR8522972	-	-	-
FSIS31901772		PDT000486875.1	USA:CA	Environmental: food-contact surface	environmental/other	SAMN11356658	SRR8863388	2	CC2	I
FSIS31901771		PDT000486901.1	USA:CA	Environmental: food-contact surface	environmental/other	SAMN11356657	SRR8863426	2	CC2	I
FSIS31901853		PDT000494372.1	USA:TX	Environmental: food-contact surface	environmental/other	SAMN11477210	SRR8942672	1113	CC9	II
FSIS11921928		PDT000522026.1	USA:NY	Environmental: food-contact surface	environmental/other	SAMN12041563	SRR9289529	9	CC9	II

## Sheet: manure
Strain name	Serovar	Isolate	Location	Isolation Source	Isolation Type	Biosample Accession	SRA Accession	ST	CC	Lineage
LS1286	1/2a	PDT000481439.1	USA:OH	manure	environmental/other	SAMN11229974	SRR8767332	797	ST797	II
LS1284	1/2b	PDT000481445.1	USA:OH	manure	environmental/other	SAMN11230094	SRR8767344	363	CC5	I
103920		PDT000481211.1	USA:OH	manure	environmental/other	SAMN11230744	SRR8767388	-	-	-
LS1285		PDT000481215.1	USA:OH	manure	environmental/other	SAMN11230745	SRR8767394	-	-	-
103925		PDT000481226.1	USA:OH	manure	environmental/other	SAMN11230891	SRR8767572	-	-	-
LS1410		PDT000481233.1	USA:OH	manure	environmental/other	SAMN11230857	SRR8767579	-	-	-
LS1478	1/2b	PDT000481524.1	USA:OH	manure	environmental/other	SAMN11231014	SRR8767580	489	CC489	I
103919		PDT000481236.1	USA:OH	manure	environmental/other	SAMN11230890	SRR8767751	-	-	-
LS1301		PDT000481240.1	USA:OH	manure	environmental/other	SAMN11230888	SRR8767764	-	-	-
LS1416		PDT000481241.1	USA:OH	manure	environmental/other	SAMN11230892	SRR8767766	-	-	-
LS1412		PDT000481243.1	USA:OH	manure	environmental/other	SAMN11230853	SRR8767769	-	-	-
LS1480		PDT000481244.1	USA:OH	manure	environmental/other	SAMN11231015	SRR8767771	-	-	-
LS1411		PDT000481245.1	USA:OH	manure	environmental/other	SAMN11230836	SRR8767772	-	-	-
103926		PDT000481247.1	USA:OH	manure	environmental/other	SAMN11230902	SRR8767774	-	-	-
LS1477		PDT000481251.1	USA:OH	manure	environmental/other	SAMN11231023	SRR8767783	-	-	-
LS1429		PDT000485386.1	USA:OH	manure	environmental/other	SAMN11318968	SRR8838301	-	-	-
LS1425		PDT000485387.1	USA:OH	manure	environmental/other	SAMN11318948	SRR8838325	1046	ST1046	I
LS1421	1/2b	PDT000485872.1	USA:OH	manure	environmental/other	SAMN11319102	SRR8838488	379	CC379	I
LS1419		PDT000485461.1	USA:OH	manure	environmental/other	SAMN11319114	SRR8838741	-	-	-
LS1420		PDT000485470.1	USA:OH	manure	environmental/other	SAMN11319524	SRR8838778	-	-	-

## Sheet: milk
Strain name	Serovar	Isolate	Location	Isolation Source	Isolation Type	Biosample Accession	SRA Accession	ST	CC	Lineage
		PDT000533565.2	Italy	milk	environmental/other	SAMEA5546361	ERR3262067	37	CC37	II
		PDT000533566.2	Italy	milk	environmental/other	SAMEA5546362	ERR3262068	37	CC37	II
CFSAN045776		PDT000251103.1	Italy	milk	environmental/other	SAMN04599878	SRR3345524	398	CC19	II
CFSAN045851		PDT000251297.1	Italy	milk	environmental/other	SAMN04599954	SRR3345847	1	CC1	I
CFSAN045852		PDT000251296.1	Italy	milk	environmental/other	SAMN04599955	SRR3345848	20	CC20	II
CFSAN045856		PDT000251292.1	Italy	milk	environmental/other	SAMN04599959	SRR3345852	4	CC4	I
ARS-CC9325		PDT000131641.2	USA:MN	milk	environmental/other	SAMN04575430	SRR3571283	7	CC7	II
ARS-CC9337		PDT000131653.2	USA:MI	milk	environmental/other	SAMN04575442	SRR3571296	37	CC37	II
ARS-CC9338		PDT000131654.2	USA:MI	milk	environmental/other	SAMN04575443	SRR3571297	7	CC7	II
CFSAN049216		PDT000248363.1	Italy	milk	environmental/other	SAMN04958319	SRR5085119	36	ST36	II
10B05659A-1		PDT000193047.2	USA:NY	milk	environmental/other	SAMN06561803	SRR5341897	379	CC379	I
09B04640A-1		PDT000193048.2	USA:NY	milk	environmental/other	SAMN06561798	SRR5341898	6	CC6	I
17B02879-2		PDT000197978.2	USA:NY	milk	environmental/other	SAMN06642530	SRR5380962	37	CC37	II
08B09602A-1		PDT000198010.2	USA:NY	milk	environmental/other	SAMN06642533	SRR5380997	360	CC14	II
08B09594A-1		PDT000198012.2	USA:NY	milk	environmental/other	SAMN06642532	SRR5381000	6	CC6	I
08B09227A-1		PDT000198016.2	USA:NY	milk	environmental/other	SAMN06642531	SRR5381005	360	CC14	II
08B08738-6		PDT000215750.2	USA:NY	milk	environmental/other	SAMN06958588	SRR5646641	6	CC6	I
08B08255-1		PDT000215755.2	USA:NY	milk	environmental/other	SAMN06958592	SRR5646646	6	CC6	I
08B08598-1		PDT000215757.2	USA:NY	milk	environmental/other	SAMN06958589	SRR5646648	360	CC14	II
CFSAN049217		PDT000232202.3	Italy	milk	environmental/other	SAMN04958320	SRR5912760	9	CC9	II

## Sheet: soil
Strain name	Serovar	Isolate	Location	Isolation Source	Isolation Type	Biosample Accession	SRA Accession	ST	CC	Lineage
FSL L7-0214		PDT000580334.1	USA:OH	soil	environmental/other	SAMN12630136	SRR10019185	-	-	-
FSL L7-0218		PDT000580328.1	USA:OH	soil	environmental/other	SAMN12630137	SRR10019186	-	-	-
FSL L7-0221		PDT000580325.1	USA:OH	soil	environmental/other	SAMN12630138	SRR10019187	-	-	-
FSL L7-0235		PDT000580327.1	USA:AL	soil	environmental/other	SAMN12630141	SRR10019188	-	-	-
FSL L7-0251		PDT000580330.1	USA:AL	soil	environmental/other	SAMN12630143	SRR10019190	926	CC926	II
FSL L7-0399		PDT000580324.1	USA:IL	soil	environmental/other	SAMN12630153	SRR10019196	-	-	-
FSL L7-0408		PDT000580329.1	USA:IL	soil	environmental/other	SAMN12630156	SRR10019199	-	-	-
FSL L7-0131		PDT000580339.1	USA:OH	soil	environmental/other	SAMN12630124	SRR10019203	-	-	-
FSL L7-0139		PDT000580343.1	USA:OH	soil	environmental/other	SAMN12630125	SRR10019214	-	-	-
FSL L7-0148		PDT000580338.1	USA:OH	soil	environmental/other	SAMN12630129	SRR10019228	-	-	-
FSL L7-0147		PDT000580341.1	USA:OH	soil	environmental/other	SAMN12630128	SRR10019237	-	-	-
FSL L7-0145		PDT000580337.1	USA:OH	soil	environmental/other	SAMN12630127	SRR10019248	-	-	-
FSL L7-0144		PDT000580342.1	USA:OH	soil	environmental/other	SAMN12630126	SRR10019253	-	-	-
FSL L7-0115		PDT000580335.1	USA:MO	soil	environmental/other	SAMN12630123	SRR10019258	-	-	-
FSL L7-0323		PDT000580331.1	USA:AR	soil	environmental/other	SAMN12630145	SRR10019260	-	-	-
FSL L7-0230		PDT000580336.1	USA:AL	soil	environmental/other	SAMN12630140	SRR10019262	-	-	-
FSL L7-0112		PDT000580333.1	USA:MO	soil	environmental/other	SAMN12630122	SRR10019263	-	-	-
FSL L7-0222		PDT000580332.1	USA:OH	soil	environmental/other	SAMN12630139	SRR10019264	-	-	-
FSL L7-0157		PDT000580340.1	USA:OH	soil	environmental/other	SAMN12630131	SRR10019269	-	-	-
FSL L7-0013			USA:NC	soil	environmental/other	SAMN12630121	SRR10019271	-	-	-

## Sheet: RTE_product
Strain name	Serovar	Isolate	Location	Isolation Source	Isolation Type	Biosample Accession	SRA Accession	ST	CC	Lineage
FSIS31902541		PDT000576927.1	USA:OH	RTE Product	environmental/other	SAMN12638092	SRR10045180	6	CC6	I
FSIS11924204		PDT000576938.1	USA:IA	RTE Product	environmental/other	SAMN12638103	SRR10045191	321	CC321	II
FSIS11924543		PDT000583232.1	USA:MI	RTE Product	environmental/other	SAMN12717643	SRR10088603	4	CC4	I
FSIS31902713		PDT000603364.1	USA:CO	RTE Product	environmental/other	SAMN12999235	SRR10250549	9	CC9	II
FSIS31902750		PDT000615285.1	USA:FL	RTE Product	environmental/other	SAMN13070472	SRR10320042	155	CC155	II
FSIS31902759		PDT000619258.1	USA:MO	RTE Product	environmental/other	SAMN13141258	SRR10356121	9	CC9	II
FSIS21923858		PDT000484742.1	USA:TX	RTE Product	environmental/other	SAMN11301412	SRR8832245	155	CC155	II
FSIS21923970		PDT000489513.1	USA:NE	RTE Product	environmental/other	SAMN11403764	SRR8888476	-	-	-
FSIS21924028		PDT000491662.1	USA:VA	RTE Product	environmental/other	SAMN11458020	SRR8925568	1113	CC9	II
FSIS31901873		PDT000495548.1	USA:RI	RTE Product	environmental/other	SAMN11507390	SRR8957016	321	CC321	II
FSIS11921004		PDT000500594.1	USA:LA	RTE Product	environmental/other	SAMN11637125	SRR9050652	5	CC5	I
FSIS31902040		PDT000505247.1	USA:HI	RTE Product	environmental/other	SAMN11843916	SRR9117919	-	-	-
FSIS11921692		PDT000518547.1	USA:CA	RTE Product	environmental/other	SAMN11973966	SRR9212585	321	CC321	II
FSIS31902158		PDT000523411.1	USA:NC	RTE Product	environmental/other	SAMN12060627	SRR9305787	5	CC5	I
FSIS31902224		PDT000533105.1	USA:NJ	RTE Product	environmental/other	SAMN12142685	SRR9602727	9	CC9	II
FSIS11923006		PDT000547360.1	USA:LA	RTE Product	environmental/other	SAMN12340042	SRR9733120	3	CC3	I
FSIS11923212		PDT000548882.1	USA:TX	RTE Product	environmental/other	SAMN12358345	SRR9829507	88	CC88	I
FSIS21924990		PDT000550152.1	USA:TX	RTE Product	environmental/other	SAMN12384764	SRR9847882	155	CC155	II
FSIS21925027		PDT000554219.1	USA:SC	RTE Product	environmental/other	SAMN12476896	SRR9895535	9	CC9	II
FSIS31902454		PDT000557717.1	USA:MI	RTE Product	environmental/other	SAMN12523702	SRR9917360	9	CC9	II

## Sheet: river_water
Strain Name	Location	Isolation Source	Isolation Type	BioSample Accession	SRA Accession	ST	CC	Lineage
SFBRL441_S5	USA	MOORE'S SWAB (predominant land use: pasture 2)	environmental	SAMN14078538	SRR11051488	912	CC912	II
SFBRL451_S11	USA	water (predominant land use: pasture 4)	environmental	SAMN14078544	SRR11051482	952	CC950	II
SFBRL435_S22	USA	water (predominant land use: forest 6)	environmental	SAMN14078535	SRR11051492	945	CC945	II
SFBRL444_S7	USA	water (predominant land use: pasture 2 )	environmental	SAMN14078540	SRR11051486	390	-	II
SFBRL447_S9	USA	MOORE'S SWAB (predominant land use: pasture 4)	environmental	SAMN14078542	SRR11051484	951	-	II
SFBRL443_S6	USA	sediment (predominant land use: pasture 2 )	environmental	SAMN14078539	SRR11051487	912	CC912	II
SFBRL455_S14	USA	water (predominant land use: pasture 6 )	environmental	SAMN14078547	SRR11051479	321	CC321	II
SFBRL432_S20	USA	MOORE'S SWAB (predominant land use: forest 6)	environmental	SAMN14078533	SRR11051494	390	-	II
SFBRL434_S21	USA	sediment (predominant land use: forest 6)	environmental	SAMN14078534	SRR11051493	945	CC945	II
SFBRL388_S18	USA	sediment (predominant land use: pasture 2)	environmental	SAMN14078507	SRR11051524	1	CC1	I
SFBRL456_S15	USA	MOORE'S SWAB (predominant land use: mixed-use land /SFBR-60)	environmental	SAMN14078548	SRR11051477	910	CC910	II
SFBRL458_S16	USA	sediment (predominant land use: mixed-use land /SFBR-60)	environmental	SAMN14078549	SRR11051476	390	-	II
SFBRL445_S8	USA	sediment (predominant land use: pasture 3)	environmental	SAMN14078541	SRR11051485	789	-	II
SFBRL312_S5	USA	sediment (predominant land use: forest 5 )	environmental	SAMN14078466	SRR11051537	-	-	I
SFBRL328_S25	USA	sediment (predominant land use: pasture 2 )	environmental	SAMN14078474	SRR11051411	390	-	II
SFBRL437_S23	USA	MOORE'S SWAB (predominant land use: pasture 1)	environmental	SAMN14078536	SRR11051491	956	-	II
SFBRL453_S13	USA	sediment (predominant land use: pasture 6)	environmental	SAMN14078546	SRR11051480	321	CC321	II
SFBRL460_S17	USA	water (predominant land use: mixed-use land /SFBR-60)	environmental	SAMN14078550	SRR11051475	910	CC910	II
SFBRL430_S19	USA	water (predominant land use: forest 5 )	environmental	SAMN14078532	SRR11051495	365	CC14	II
SFBRL439_S24	USA	water (predominant land use: pasture 1)	environmental	SAMN14078537	SRR11051490	948	-	II

## Sheet: poultry_processing_plants
Strain Name	Location	Isolation Source	Isolation Type	BioSample Accession	SRA Accession	ST	CC	Lineage
587	USA	Drain 6b	Poultry processing plants	SAMN15486404	SRR12179658	155	CC155	II
267	USA	Raw product	Poultry processing plants	SAMN14091610	SRR11077943	1006	-	II
397	USA	Drain 1a	Poultry processing plants	SAMN15486400	SRR12179663	155	CC155	-
533	USA	Drain 8b	Poultry processing plants	SAMN14091708	SRR11078015	321	CC321	II
581	USA	Raw product	Poultry processing plants	SAMN14091734	SRR11077950	5	CC5	I
585	USA	Drain 2b	Poultry processing plants	SAMN15486402	SRR12179660	321	CC321	II
588	USA	Drain 1b	Poultry processing plants	SAMN15486405	SRR12179657	321	CC321	II
592	USA	Drain 6b	Poultry processing plants	SAMN15486409	SRR12179653	-	-	II
593	USA	Raw product	Poultry processing plants	SAMN15486410	SRR12179661	6	CC6	I
583	USA	Drain 4b	Poultry processing plants	SAMN14091736	SRR11077948	321	CC321	II
580	USA	Drain 1b	Poultry processing plants	SAMN14091733	SRR11077951	7	CC7	II
591	USA	Drain 1b	Poultry processing plants	SAMN15486408	SRR12179654	321	CC321	II
590	USA	Drain 6b	Poultry processing plants	SAMN15486407	SRR12179655	155	CC155	II
586	USA	Drain 4b	Poultry processing plants	SAMN15486403	SRR12179659	321	CC321	II
582	USA	Drain 4b	Poultry processing plants	SAMN14091735	SRR11077949	321	CC321	II
589	USA	Drain 4b	Poultry processing plants	SAMN15486406	SRR12179656	321	CC321	II
584	USA	Raw product	Poultry processing plants	SAMN15486401	SRR12179662	5	CC5	I
578	USA	Drain 7b	Poultry processing plants	SAMN14091732	SRR11077952	5	CC5	I
567	USA	Drain 1b	Poultry processing plants	SAMN14091725	SRR11077960	321	CC321	II
574	USA	Drain 8b	Poultry processing plants	SAMN14091729	SRR11077956	321	CC321	II
