# Supplementary material for: Whole genome genetic variation and linkage disequilibrium in a diverse collection of Listeria monocytogenes isolates
Source: PLoS One. 2021 Feb 25;16(2):e0242297. doi: 10.1371/journal.pone.0242297 (PMC7906370; doi:10.1371/journal.pone.0242297)
Supplement: S2 File — (XLSX) [file pone.0242297.s002.xlsx]

## Sheet: combined_result2
sample_name	abcZ	bglA	cat	dapE	dat	ldh	lhkA	lmo0002	lmo0003	lmo0005	lmo0006	lmo0007	lmo0009	lmo0010	lmo0011	lmo0012	lmo0015	lmo0016	lmo0018	lmo0019	lmo0020	lmo0021	lmo0022	lmo0023	lmo0024	lmo0025	lmo0026	lmo0027	lmo0029	lmo0030	lmo0031	lmo0033	lmo0034	lmo0035	lmo0042	lmo0043	lmo0044	lmo0046	lmo0047	lmo0048	lmo0049	lmo0052	lmo0053	lmo0054	lmo0055	lmo0056	lmo0057	lmo0059	lmo0060
SRR972396	7	6	10	153	1	2	1	55	7	6	10	9	6	1	7	7	5	6	9	8	5	8	1	4	5	6	8	9	3	5	1	104	9	8	1	11	1	1	3	4	1	7	6	9	9	1	121	1	8
SRR1016568	2	1	9	140	3	5	5	22	2	2	16	40	2	19	27	29	4	3	15	3	3	4	2	2	2	2	2	2	2	3	2	43	23	25	2	34	1	1	2	2	2	38	2	2	2	2	43_29	2	3
SRR974886	3	1	12	70	2	1	5	2	2	2	4	3	15	20	2	2	19	3	35	31	4	4	2	3	3	3	5	32	2_13	24	5	43	3	4	2	3	1	1	2	2	2	33	2	5	5	5	43_39	2	3
SRR1001047	2	1	11	38	3	1	3	2	2	12	15	63	2	19	27	29	2	2	5	17	4	4	2	2	2	2	2	2	2_8	13	2	31	5	2	2	5	1	1	2	2	2	26	2	2	2	2	78_501	2	3
SRR974880	113	10	131	68	13	2	1	1	26	58	80	85	5	1	7	64	43	31	83	46	5	7	34	52	1	1	33	82	1	5	55	103	15	33	27	67	2	1	3	4	1	53	4	72	77_501	1	118	18	55
SRR1027103	16	5	8	7	13	4	1	38	17	1	62	65	5	1	1	34	1	23	88	6	5	7	13	1	1	1	38	62	1	47	1	53	1	7	1	8	1	1	3	4	1	10	4	12	7	1	24_502	1	50
SRR1027096	7	10	8	7	1	26	1	1	5	29	29	33	8	17	7	6	5	20	9	8	5		18	4	1	1	1	24	1	14	11	1	34	7	1	10	1	1	3	4	1	1	1	39	38	1	50	6	43
SRR1027100	7	6	19	6	1	24	1	14	9	1	21	34_501	5	1	7	7	16	14	30	28	19	9	1	4_501	19	1	21	8	1	5	6	42	6	1	1	29	1	1	3	4	1	5	16	28	27	1	36	1	29
SRR1030270	1	51	11	13	2	5	5	26	2	2	39	44	2	2	2	2	2	2	5	17	4	4	2	3	3	3	5	2	2_501	13	2	27	3	14	2	3	1	1	2	2	2	22	2	5	5	5	43_29	2	3
SRR1030281	7	52	8	6	1	2	1	1	19	19	24	7	5	1	7	7	5	13	24	23	15	14	14_501	14	1	12	1	23_501	1	15	22	12	1	7	6	8	1	1	12	4	1	23	4	24	22	1	27	6	43
SRR974870	76	30	128	156	92	297	63_501	44	57	37	71	74	29	43	60	56	36	27	73	59	46	38	29	41	40	34	41	72	4	51	46	92	61	44	19	59	2	1	26	31	3	67	6	60	68	4	103	3	69
SRR988728	130	119	135	17	18	1	3	17	2	12	37	19	35	2	2	2	2	2	35	31	4	4	2	3	18	2	45	2	2_14	2	38	91	45	2	2	63	1	1	2	18	6	33	2	2	29	13	110_503	2	75
SRR974873	129	116	129	48	41	298	98_502	23	30	27	35	41	17	23	30	30	21	7	38	34	25	19	16	20	21	15	26	35	10	27	28	47	31	26	9	35	2	1	15	9	3	39	21	37	34	4	47	3	40
SRR974871	2	1	11	3	3	1	7	2	4	4	5_501	4	4		36	74_501	4	4	15	3	3	4	2	3	2_501	4	4	3	2	4	4	33	4	22	2	5	1	1	2	2	2	2	2	4	5	2	137_504	2	4
SRR974876	1	2	12	3	2	5	3	2	3	2	4	3	3	4	4	4	4	3	2	2	2	2	2	2	2	16	2	2	2	3	2	4	3	4	2	4	1	1	2	2	2	4	2	2	4	2	4_505	2	3
SRR1030275	116	105	118	144	86	111	28_503	59	77	64	86	93	7	57	75	71	28	3	91	74	59	48	39	56	53	45	53	92	18_502	64	61	69	80	58	31	42	2	1	17	38_501	3	83	23	80	54	4	129_506	3_501	87
SRR1030268	115	1	9	14	2	286	5	2	14	2	57	2	3	2	2	4	2	2	58	11	14	31	2	36	18	28	13	60	2_4	2	3	78	54	38	17	3	1	1	2	2	2	3	2	22	58	2	80_507	2	30
SRR1030274	4	4	4	3	2	1	5	3	2	3	3	2	3	3	3	3	3	3	3	3	3	3	3	2	2	3	3	2	2	2	3	25	3	3	2	3	6	1	2	2	2	3	3	3	3	2	3_508	2	3
SRR1027073	3	1	1	1	3	1	3	2	2	2	4	18	2	2	2	2	2	2	2	2	2	2	2	2	2	2	2	2	2	2	2	2	2	2	2	2	1	1	2	2	2	2	2	2	2	2	2_509	2	2
SRR1030285	3	1	1	1	3	1	3	2	2	2	4	18	2	2	58	2	2	2	2	2	2	2	2	2	2	2	2	2	2_13	2	2	2	2	2	2	2	1	1	2	2	2	2	2	2	2	2	2_510	2	2
ERR1738842	7	14	10	19	9	8	1	15	22_501	21	26	28	1	1	7	19	1	1	27	26	16	7	13	11	16	1	20	27	7	18	1	29	19	7	7	25	1	1	3	15	1	25	4	26	24	1	31	1	26
ERR1738843	6	5	6	4	1	4	1	1	1	1	1	1	1	1	1	1	1	1	1	1	1	1	1	1	1	1	1	7	1	1	1	1	1	1	1	9	1	1	1	1	1	1	1	1	1	1	9	1	1
ERR1738837	7	6	17	6	10	8	1	14	21_502	20	25	27	1	1	23	6	15	1	26	25	5	7	1	16	15	1	19	26	1	17	23	9	18	16	1	24	1	1	14	4	1	24	4	26	24	1	30	1	25
SRR10023666	6	5	6	4	1	4	1	1	1	1	1	1	1	1	1	1	1	1	1	1	1	1	1	1	1	1	1	7	1	1	1	1	1	1	1	9	1	1	1	1	1	1	1	1	1	1	9	1	1
SRR10036733	5	7	6	4	5	4	1	1	1	1	1	1	1	1	1	1	1	1	1	1	1	1	1	1	1	1	1	1	1	5	11	32	1	1	1	1	1	1	1	1	1	1	1	1	1	1	34_511	1	1
SRR10346083	6	5	6	4	1	4	1	1	1	1	1	1	1	1	1	1	1	1	1	1	1	1	1	1	1	1	1	7	1	1	1	1	1	1	1	9	1	1	1	1	1	1	1	1	1	1	9	1	1
SRR10346081	6	5	6	4	1	4	1	1	1	1	1	1	1	1	1	1	1	1	1	1	1	1	1	1	1	1	1	7	1	1	1	1	1	1	1	9	1	1	1	1	1	1	1	1	1	1	9	1	1
SRR10346082	6	5	6	4	1	4	1	1	1	1	1	1	1	1	1	1	1	1	1	1	1	1	1	1	1	1	1	7	1	1	1	1_501	1	1	1	9	1	1	1	1	1	1	1	1	1	1	9	1	1
SRR10346084	6	5	6	4	1	4	1	1	1	1	1	1	1	1	1	1	1	1	1	1	1	1	1	1	1	1	1	7	1	1	1	1	1	1	1	9	1	1	1	1	1	1	1	1	1	1	9	1	1
SRR8796539	4	4	4	3	2	1	5	9	2	3	3	2	3	3	3	12	3	3	3	3	3	3	3	2	2	3	3	2	2_8	2	3	3	3	3	2	3	1	1	2	2	2	3	3	3	3	2	3_43	2	3
SRR10350860	12	1	4	14	3	39	4	2	15	12	3	15	10	9	13	10	4	3	20	19	12	16	11	2	13	2	13	19	2	10	18	15	5	3	2	5	1	1	2	2	2	13	2	15	14	2	17_30	2	14
SRR10350865	12	1	4	14	3	39	4	2	15	12	3	15	10	9	13	10	4	3	20	19	12	16	11	2	13	2	13	19	2	10	18	15	5	3	2	5	1	1	2	2	2	13	2	15	14	2	17_30	2	14
SRR10350861	7	6	8	8	6	37	1	4	7	6	11	10	1	1	9	7	6	5	10	9	5	9	1	1	4	1	8	10	1	5	9	10	8	7	1	10	2	1	3	4	1	8	7	10	10	1	12	1	9
SRR10350863	12	1	4	14	3	39	4	2	15	12	3	15	10	9	13	10	4	3	20	19	12	16	11	2	13	2	13	19	2_14	10	18	15	5	3	2	5	1	1	2	2	2	13	2	15	14	2	17_512	2	14
SRR8796915	11	1	12	38	2	1	5	28	2	2	16	5	2	15	50	2_502	4	3	5	17	4	4	2_502	24	18	2	10	42	2	31	3	80	55	2	2	38	1	1	2	2	2	26	2	40	36	5	39_31	2	30
SRR8796988	3	1	1	1	3	1	3	2	2	2	4	18	2	2	2	2	2	2	2	2	2_501	2	2	2	2	2	2	2	2	2	16	2	2	2	2	2	1	1	2	2	2	2	2	2	2	2	2_513	2	2
SRR8838298	5	6	8	62	6	7	34	1	29	9	13	12	8	1	1	28	1	1	1	1	5	14	1	4	5	1	1	1	12	26	20	56	7	24	1	8	2	1_501	4_501	4	1	37	1	36	22	1	57	1	39
SRR8796934	3	9	9	3	3	1	5	2	2	2	41	5	3	5	6	2	4	3	5	17	4	4	19	3	3	3	5	12	2_503	2	5	5	5	2	2	6	1	1	2	2	2	3	2	5	5	2	43_39	2	3
SRR8796999	7	6	10	6	1	2	1	4	7	6	10	9	6	1	7	7	5	6	9	8	5	8	1	4	5	6	8	9	3	5	1	9	9	8	1	11	1	1	3	4	1	7	6	9	9	1	11	1	8
SRR8796938	3	9	9	3	3	1	5	2	2	2	41	5	3	5	6	2	4	3	5	17	4	4	19	3_502	3	3	5	12	2	2	5_501	5	5	2	2	6	1	1	2	2	2	3	2	5	5	2	43_29	2	3
SRR7228881		6	8	62	6	7	34	1	29	9	13	12	8	1	1	28	1	1	1	1	5	14	1	4	5	1	1	1	12	26	20	56	7	24	1	8	2	1	4_502	4	1	37	1	36	22	1	57	1	39
SRR10002090	3	1	1	1	3	1	3	2	2	2	4	2	2	2	2	2	2	2	2	37	2	2	2	2	26	2	2	2	2_4	2	2	2	2	2	2_501	2	1	1	2	2	2	2	2	2	2	2	2_514	2	2
SRR10282971	2	1	11	3	3	1	7	2	4	4	5	4	4	3	5	22_1	4	4	15	3	3	4	2	3	2	4	4	3	2	4	4	33	4	22	2	5	1	1	2	2	2	2	2	4	5	2	5_515	2	4
SRR10088598	7	10	16	7	5	2	1	1	9	10	14	13	5	1	7	9	1	1	7	5	1	1	7	1	11	8	1	8	1	9	12	13	11	1	1	14	1	1	4_1	6	1	11	4	13	13	1	15	1	12
SRR7657502	7	10	16	7	5	2	1	1	9	10	14	13	5	1	7	9	1	1	7	5	1	1	7	1	11	8	1	8	1	9	12	13	11	1	1	14	1	1	4_503	6	1	11	4	13	13	1	15	1	12
SRR6848340	8	6	13	6	5	2	1	4	20	6	11	26	8	1	22	6	6	5	25	24	5	7	1	15	4	1	8	24	1	16	1	28	18	15	1	23	1	1	13	23	1	20	4	25	23	1	28	7	24
SRR6837141	6	5	6	4	1	4	1	1	1	1	1	1	1	1_501	1	1	1	1	1	1	1	1	1	1	1	1	1	7	1	1	1	1	1	1	1	9	1	1	1	1	1	1	1	1	1	1	9	1	1
SRR6837144	6	5	6	4	1	4	1	1	1	1	1	1	1	1	1	1	1	1	1	1	1	1	1	1	1	1	1	7	1	1	1	1	1	1	1	9	1	1	1	1	1	1	1	1	1	1	9	1	1
SRR6837134	6	5	6	4	1	4	1	1	1	1	1	1	1	1	1	1	1	1	1	1	1	1	1	1	1	1	1	7	1	1	1	1	1	1	1	9	1	1	1	1	1	1	1	1	1	1	9	1	1
SRR6837142	6	5	6	4	1	4	1	1	1	1	1	1	1	1	1	1	1	1	1	1	1	1	1	1	1	1	1	7	1	1	1	1	1	1	1	9	1	1	1	1	1	1	1	1	1	1	9	1	1
SRR8056660	34	12	11	15	3	1	2	2	18	23	31	5	3	19	13	24	14	3	34	12	4	4	2	18	2	2	13	2	2_504	23	3	67	69	19	2	32	1	1	2	2	2	29	2	23	29	2	40_33	2	34
SRR8056666	34	12	11	15	3	1	2	2	18	23	31	5	3	19	13	24	14	3	34	12	4	4	2	18	2	2	13	2	2_4	23	3	67	69	19	2	32	1	1	2	2	2	29	2	23	29	2	40_516	2	34
SRR8056668	34	12	11	15	3	1	2	2	18	23	31	5	3	19	13	24	14	3	34	12	4	4	2	18	2	2	13	2	2	23	3	67	69	19	2	32	1	1	2	2	2	29	2	23	29	2	40_517	2	34
SRR8056667	34	12	11	15	3	1	2	2	18	23	31	5	3	19	13	24	14	3	34	12	4	4	2	18	2	2	13	2	2_505	23	3	67	69	19	2	32	1	1	2	2	2	29	2	23	29	2	40_33	2	34
SRR8056670	34	12	11	15	3	1	2	2	18	23	31	5	3	19	13	24	14	3	34	12	4	4	2	18	2	2	13	2	2_4	23	3	67	69	19	2	32	1	1	2	2	2	29	2	23	29	2	40_33	2	34
SRR8522972		6	8	62	6	7	34	1	29	9	13	12	8	1	1	28	1	1	1	1_501	5	14	1	4	5	1	1	1	12	26	20	56	7	24	1	8	2	1	4_1	4	1	37	1	36	22	1	57	1	39
SRR8863426	1	1	11	11	2	1	5	2	2	11	15	14	9	8	12	2	2	2	14	11	7	11	2	8	2	2	3	12	2	2	13	14	3	2	2	47	1	1	2	2	2	12	9	14	2	5	174_518	2	13
SRR9289529	6	5	6	4	1	4	1	1	1	1	1	1	1	1	1	1	1	1	1	1	1	1	1	1	1	1	1	7	1	1	1	1	1	1	1	9	1	1	1	1	1	1	1	1	1_502	1	9	1	1
SRR8863388	1	1	11	11	2	1	5	2	2	11	15	14	9	8	12	2	2	2	14	11	7	11	2	8	2	2	3	12	2_13	2	13	14	3	2	2	47	1	1	2	2	2	12	9	14	2	5	174_519	2	13
SRR8942672	6	5	188	4	1	4	1	1	1	1	1	1	1	1	1	1	1	1	1	1	1	1	1	1	1	1	1	7	1	1	1	1	1	1	1	9	1	1	1	1	1	1	1	1	1	1	9	1	1
SRR8767344	34	1	57	14	2	1	2	2	4	3	3	2	3	3	3	3	3	3	81	3	3	3	3	2	2	2	13	2	2	23	3	67	69	19	2	32	1	1	2	2	2	2	2	69	29	2	115_520	2	160_501
SRR8767388	113	33	194	72_1	16	111	175_1	118_2	57_18	37_6	58_4	190_7	7	25_2	75_5	115_22	42	7	180_6	47_2	89_2	29	23_1	98_3	102	92_1	34_2	92_10	18	64	61_2	69_10	157_6	103_8	80_4	42_9	2	1	17	30	3	83_7	23	11	48	4	68_36	3	53_11
SRR8838778	43_501	33	46	204_501	17	123	177_504	116	77_503	37	58_502	58_502	7_501	110_502	57_501	69_503	91	19_501	201_501	139_502	59	75_501	82_503	35	6_502	93_501	88_501	94_502	18	64	50_502	225_502	41_5	120_7	10	59_501	2	1	17_504	82	3	182_501	12_501	144_501	48_503	4	277_521	3	76_502
SRR8767394	41	161	43	144	16	111	28_4	32	41	32	181	206	7	122	52	129	28	7	201	138	99	88	74	27	29	22	31	49	66	36	120	248_11	41	120	11	42	2	1	17	31	3	50	23	148	48	4	305	3	149
SRR8767332	7	49	8	131	6	2	1	4	56_504	40	61	73	1	1	59	54	1	5	72	7	5	37	1	1	27	1	8	71	1	14	9	10	8	7	1	10_502	2	1	3	4	1	66_502	4	59	67	1	102	1	9
SRR8767572	113	33	194	72_1	16	111	175_1	118_2	57_18	37_6	58_4	190_7	7	25_2	75_5	115_22	42	7	180_6	47_2	89_2	29	23_1	98_3	102	92_1	34_2	92_10	18	64	61_2	69_10	157_6	103_8	80_4	42_9	2	1	17	30	3	83_7	23	11	48	4	68_36	3	53_11
SRR8838741	185	155	181	146	89	350	144_505	116	141	112	161	53_3	39_1	30	38	38	28	19	180	121	88	26	21	98	102	82	91	218	18	64	108	226	57_3	104_2	31	128	2	1	21	82	3	175	6	134	133_3	4	277	38_502	132
SRR8767579	41	161	43	144	16	111	28_4	32	41	32	181	206	7	122	52	129	28	7	201	138	99	88	74	27	29	22	31	49	66	36	120	248_11	41	120	11	42	2	1	17	31	3	50	23	148	48	4	305	3	149
SRR8838488	2	1	4	3	3	1	5	2	14	12	99_503	40	4	3	3	24	2	3	15	16	4	4	2	8	2	4	13	16	2	13	17	128	14	19	2	4	1	1	2	2	2	2	2	30	14	2	39_522	2	32
SRR8767580	11	9	12	3	3	1	4	2	51	45	64	36	64_502	40	51	49	4	3	65	12	8	4	2_504	9	8	2	10	12	2	10	13	15	5	3	2	5	1	1	2	2	2	13	2	15	14	2	90_523	2	21
SRR8838301	41	105	43	144	70	111	28_4	116_501	77_6	47	66_504	206	20	30	38	38	28	7	49	43	32	26	21	27	29	22	31	49	15	36	35	69	10_501	44_5	11_2	42	2	1	17_14	31	3	50	23	11	48	4	68	3	149
SRR8767764	49	186	52	24	17	145	37_506	68_502	31_505	111	160	190_503	7	109_503	145_502	53_504	31	7	179_502	120	46_502	10	23_1	98_503	104	33_502	40_502	240_503	11_506	41_501	50_503	248_503	68_502	103_501	80_4	136_503	2	1	24	27	3	73_503	23_502	133_502	37_504	4_501	269_524	3	10
SRR8767769	41	33	205	144	70	246	28_4	116	77_6	47	66_3	43_4	76	57	75_503	71_505	28	7	91	74	59	48	39	5_504	102_1	22	31_503	92_504	15	64_8	108	216_9	10_4	44_5	11_2	42	2	1	17_14	31	3	39_2	8	47_2	54_1	4	305_525	3	149
SRR8838325	11	3	12	38	2	1	2	3	4	4	118	135	3_503	82	50_504	24	17	3	94	12	12	4	2_505	73	18	3	3	2	61	2	2	242	55	3	2	5	1	1	2	2	2	29	2	40	29	2	5_42	2	4
SRR8767766	204	30	118	144	33	246	28_4	43_503	137_506	111_501	181_505	78_504	76_504	57	75	71_506	28	7	73_503	49_503	46_503	22_502	71_506	108_505	39_503	33_503	34_504	217_505	67_507	56_502	51_504	244_504	58_503	44_502	14	42_504	2	1	17_14	31	3	39_2	8	47_2	54_1	4	305_27	3	149
SRR8767751	49	30_501	43	54	70	111	28_4	130_504	52	47	66	67	28	25	52	50	36	19	68	54	41	34	26	27	29	31	31	66	15	48	43	87	47_2	120	11	53	2	1	17	30	3	50	23	11	48	4	93_526	5	63
SRR8767774	113	33	194	72_1	16	111	175_1	118_2	57_18	37_6	58_4	190_7	7	25_2	75_5	115_22	42	7	180_6	47_2	89_2	29	23_1	98_3	102	92_1	34_2	92_10	18	64	61_2	69_10	157_6	103_8	80_4	42_9	2	1	17	30	3	83_7	23	11	48	4	68_36	3	53_11
SRR8767771	41	161	43	144	16	111	28_4	39	52	47_3	181	206	7	110	134_505	119_507	28	7	201	43	99	88	74	27	29	22	31	49	66	36	120	87_505	58	58_503	11_502	42	2	1	17	31	3	50	23	148	48	4	305	3	149
SRR8767783	41	33	43	54	70	246	28_4	32	41	32_502	52	53	20_505	30_504	38	38	28	7	49	43_504	32	26	21	27	29	22	31	49_506	15_508	36	35	69	41	31	11	42_505	2	1	17	20	3	50	23	11	48	4	68	3	53
SRR8767772	116	33	201	255	33	111	105_507	116	141	112	161_506	185_505	20	30	60_1	129_13	42_501	7	197_504	65_505	6	77_503	67_507	56	53	39	31_505	218	18	64	50_505	248_506	131	104_504	1_1	46_506	2	1	39_505	9_502	3	62_504	6	134	37_505	4	93_527	38_503	42_503
SRR3571296	5	7	3	5	1	8	6	1	24	10	29	33	8	17	7	9	1	1	9	8	5	8	1	4	1	1	1	24	1	14	11	1	28	1	1	1	1	1	3	4	1	6	15	1	1	1	35	1	160_504
ERR3262067	5	7	3	5	1	8	6	1	24	10	29	33	8	17	7	9	1	1	9	8	5	8	1	4	1	1	1	24	1	43	11	1	28	1	1	1	1	1	3	4	1	6	15	1	1	1	35	1	1
SRR3571283	5	8	5	7	6	2	1	1	5	5	7	6	1	1	7	5_508	1	1	13	5	5	5	4	4	4	1	6	5	1	5	6	6	6	1	1	7	1	1	3	4	1	5	4	6	6	3	7	1	5
ERR3262068	5	7	3	5	1	8	6	1	24	10	29	33	8	17	7	9	1	1	9	8	5	8	1	4	1	1	1	24	1	43	11	1	28	1	1	1	1	1	3	4	1	6	15	1	1	1	35	1	1
SRR3571297	5	8	5	7	6	2	1	1	5	5	7	6	1	1	7	5	1	1	7	6	5	5	4	4	4	1	6	5	1	5	6	6	1	1	1	56	9	1	3	12	1	64_505	4	35	51	3	7	1	5
SRR3345852	1	2	12	3	2	5	3	2	3	2	4	3	3	4	4	4	4	3	2	2	2	2	2	2	2	2	2	2	2	3	2	4	3	4	2	4	1	1	2	2	2	4	2	2	4	2	4_528	2	3
SRR3345848	17	13	3	6	5	7	1	12	9	17	21	13	13	13_505	7	7	12	10	7	5	1	1	4	4	1	1	1	1	1	1	11	21	15_504	7	1	8	1	1	3	12	1	6	5	7_503	7	1	8	1	17
SRR5085119	16	5	8	7	13	4	1	38	17	1	62	65	5	1	1	34	1	23	88	6	5	7	46	1	1	1	38	62	1	47	1	53	1	7	1	8	1	1	3	4	1	10	4	12	7	1	24	1	50
SRR3345847	3	1	1	1	3	1	3	2	2	2	4	18	2	2	2	2	2	2	2	2	2	2	2	2	2	2	2	2	2	2	2	2	2	2	2	2	1	1	2	2	2	2	2	2	2	2	2_529	2	2
SRR3345524	7	13	19	6	1	7	1	20	26	24	32	34	5	1	7	7	16	14	30	28	19	9	1	4	19	1	21	8	1	5	6	42	6	1	1	10	1	1	3	4	1	31	5	7	7	1	8	1	17
SRR5341897	2	1	4	3	3	1	5	2	14	12	99	40	4	3	3	24_509	2	3	15_505	16	4	4	2	8	2_504	4	13	16	2	13_503	17	128	14	19	2	4	1	1	2	2	2	2	2	30	14	2	39_31	2	32
SRR5380962	5	7	3	5	1	8	6	1	24	10	29	33	8	17	7	9	1	1	9	8	5	8	1_508	4	1	1	1	24	1	14	11	1	28	1	1	1	1	1	3	4	1	6	15	1	1	1	35	1	1
SRR5380997	7	6	17	6	5	2	1	6	9_15	9	13	12	8	1	11	6	1	1	1	1	1	1	1	1	1_2	1	1	1	1	8	11	12	6	7	1	13	1	1	3	4	1	1	4	12	12	1	85	1	11
SRR5381000	3	9	9	3	3	1	5	2_505	2	2	6	5	3	5	6	2	4	3	5	17	4	4	2	3	3	3	5	4	2	2	5	5	5	2	2	6	1	1	2	2	2	3	2	5	5	2	6_32	2	3
SRR5381005	7	6	17	6	5	2	1	6	9_15	9	13	12	8	1	11	6	1	1	1	1	1	1	1	1	1_2	1	1	1	1	8	11	12	6	7	1	13	1	1	3	4	1	1	4	12	12	1	85	1	11
SRR5341898	3	9	9	3	3	1	5	2	2	2	6	5	3	5	6	2	4	3	5	17	4	4	2	3	3	3	5	4	2	2	5	5	5	2	2	6	1	1	2	2	2	3	2	5	5	2	6_32	2	3
SRR5646648	7	6	17	6	5	2	1	6	9_15	9	13	12	8	1	11	6	1	1	1	1	1	1	1	1	1_2	1	1	1	1	8	11	12	6	7	1	13	1	1	3	4	1	1	4	12	12	1	85	1	11
SRR5912760	6	5	6	4	1	4	1	1	1	1	1	1	1	1	1	1	1	1	1	1	1	1	1	1	1	1	1	7	1	1	1	1	1	1	1	9	1	1	1	1	1	1	1	1	1	1	9	1	1
SRR5646641	3	9	9	3	3	1	5	2	2	2	6	5	3	5	6	2	4	3	5	17	4	4	2	3	3	3	5	4	2	2	5	5	5	2	2	6	1	1	2	2	2	3	2	5	5	2	6_530	2	3
SRR5646646	3	9	9	3	3	1	5	2	2	2	6	5	3	5	6	2	4	3	5	17	4	4	2	3	3	3	5	4	2	2	5	5	5	2	2	6	1	1	2	2	2	3	2	5	5	2	6_28	2	3
SRR10045180	3	9	9	3	3	1	5	2	2	2	6	5	3	5	6	2	4	3	5	17	4	4	2	3	3	3	5	4	2_4	2	5	5	5	2	2	6	1	1	2	2	2	3	2	5	5	2	6_28	2	3
SRR10320042	7	10	16	7	5	2	1	1	9	10	14	13	5	1	7	9	1	1	7	5	1	1	7	1	11	8	1	8	1	9	12	13	11	1	1	14	1	1	4_1	6	1	11	4	13	13	1	15	1	12
SRR10045191	5	6	8	62	6	7	34	1	29	9	13	12	8	1	1	28	1	1	1	1	5	14	1	4	5	1	1	1	12	26	20	56	7	24	1	8	2	1	4_1	4	1	37	1	36	22	1	57	1	39
SRR10088603	1	2	12	3	2	5	3	2	3	2	4	3	3	4	4	4	4	3	2	2	2	2	2	2	2	2	2	2	2_8	3	2	4	3	4	2	4	1	1	2	2	2	4	2	2	4	2	231_531	2	3
SRR10356121	6	5	6	4	1	4	1	1	1	1	1	1	1	1	1	1	1	1	1	1	1	1	1	1	1	1	1	7	1	1	1	1	1	1	1	9	1	1	1	1	1	1	1	1	43	1	9	1	1
SRR8925568	6	5	188	4	1	4	1	1	1	1	1	1	1	1	1	1	1	1	1	1	1	1	1	1	1	1	1	7	1	1	1	1	1	1	1	9	1	1	1	1	1	1	1	1	1	1	9	1	1
SRR10250549	6	5	6	4	1	4	1	1	1	1	1	1	1	1	1	1	1	1	1	1	1	1	1	1	1	1	1	7	1	1	1	1	1	1	1	9	1	1	1	1	1	1	1	1	1	1	9	1	1
SRR8832245	7	10	16	7	5	2	1	1	9	10	14	13	5	1	7	9	1	1	7	5	1	1	7	1	11	8	1	8	1	9	12	13	11	1	1	14	1	1	4_506	6	1	11	4	13	13	1	15	1	12
SRR8888476	6	5		4	1	4	1	1	1	1	1	1	1	1	1	1	1	1	1	1	1	1	1	1	1	1	1	7	1	1	1	1	1	1	1	9	1	1	1	1	1	1	1	1	43	1	9	1	1
SRR8957016	5	6	8	62	6	7	34	1	29	9	13	12	8	1	1	28	1	1	1	1	5	14	1	4	5	1	1	1	12	26	20	56	7	24	1_503	8_507	2	1	4_507	4	1	37	1	36	22	1	57	1	39
SRR9829507	12	12	12	1	3	1	4	2	10	12	16	15	10	9	13	10	8	3	15	12	8	4	2	9	8	2	10	12	2	10	13	15	5	34	2	5	1	1	2	2	2	13	2	15	14	2	17_532	2_504	14
SRR9847882	7	10	16	7	5	2	1	1	9	10	14	13	5	1	7	9	1	1	7	5	1	1	7	1	11	8	1	8	1	9	12	13	11	1	1	14	1	1	4_508	6	1	11	4	13	13	1	15	1	12
SRR9050652	2	1	11	3	3	1	7	2	4	4	5	4	4	3	36	22_1	4	4	15	3	3	4	2	3	2	4	4	3	2	4	4	33	4	22	2	5	1	1	2	2	2	2	2	4	5	2	5_533	2	4
SRR9117919		6	8	62	6	7	34	1	29	9	13	12	8	1	1	28	1	1	1	1	5	14	1	4	5	1	1	1	12	26	20	56	7	24	1	8	2	1	4_509	4	1	37	1	36	22	1	57	1	39
SRR9895535	6	5	6	4	1	4	1	1	1	1	1	1	1_506	1	1	1	1	1	1	1	1	1	1	1	1	1	1	7_507	1	1	1	1	1	1	1	9	1	1	1	1	1	1	1	1	1	1	9	1	1
SRR9305787	2	1	11	3	3	1	7	2	4	4	43	4	4	3	5	22_1	4	4	4	3	3	4	2	3	2	4	4	3	2_4	4	4	33	4	5	2	5	1	1	2	2	2	2	2	4	5	2	5_42	2	4
SRR9733120	4	4	4	3	2	1	5	3	2	3	3	2	3	3	3	3	3	3	3	3	3	3	3	2	2	3	3	2	2	2	3	3	3	3	2	3	1	1	2	2	2	3	3	3	3	2	3_43	2	3
SRR9212585	5	6	8	62	6	7	34	1	29	9	13	12	8	1	1	28	1	1	1	1	5	14	1	4	5	1	1	1	12	26	20	56	7	24	1	8	2	1	4_510	4	1	37	1	36	22	1	57	1	39
SRR9917360	6	5	6	4	1	4	1	1	1	1	1	1	1	1	1	1	1	1	1	1	1	1	1	1	1	1	1	7	1	1	1	1	1	1	1	9	1	1	1	1	1	1	1	1	43	1	9	1	1
SRR9602727	6	5	6	4	1	4	1	1	1	1	1	1	1_507	1	1	1	1	1	1	1	1	1	1	1	1	1	1	7	1	1	1	1	1	1	1	9	1	1	1	1	1	1	1	1	1	1	9	1	1
SRR10019186	204	105	194	243_502	151	389_501	161_508	41_506	77_6	47	66_3	185_506	76	57	60_1	129_13	28	7	91	74	59	48	39	56	53	45	53	92	18	64	50_506	248_507	131	116_505	10	46_7	10	1	82_511	31	3	39_2	8	47_2	54_1	4	305_27	3	53
SRR10019187	41	155	204	249	151	295_502	175_1	116_507	31_507	111	66_507	185_507	7_2	122_506	60_1	129_13	28	19	180_506	47	35	29	29_509	98_506	29	22	31	66_508	18	64	108	74_508	57_505	104_506	31_504	17_508	2	1	17	30	3	65_506	6	144_504	54_506	4	277_534	38	132
SRR10019188	206	47		8_503	13	2	1	42	144_508	25	21	13_508	5	24_507	7_4	42_16	1	1	22_507	46_506	5_504	18	5_510	52	1	1	1_506	93_509	56_1	5_504	34_507	85_509	82_506	7_507	1	18	1	1	3	4	1	20	4	52	32	1	59_535	1	67_505
SRR10019203	41	30	43	54	70	111	28_4	39	52	47_3	58_4	174_509	28	25	52	50	36	19	68	54	41	34	26	27	29	31	31	66_510	15	48	43	87	47_2	120	11	128	2	1	17	31	3	50	23	11_505	48	4	93	5_505	63_10
SRR10019185	44	33_502		74_504		377	169_509	117_508	63_509	57	79_508	80_510	76	59_508	135_506	31	23	19	38_508	121_507	99_505	75_504	62_511	39_507	104_505	31_504	94_507	213_511	11_509	94	117_508	227_510	57_507	44_508	19_505	46_7	2	1	39_512	41	3	58_507	70	54_506	68_507	4	265_536	10	42_506
SRR10019228		36	204	72	34	164_503	176_510	34	47_510	64_4	66_509	67	7	57	75_507	71_510	42_502	7_502	201_509	133_508	6_506	10_3	82_512	57_508	6_506	45_505	85_508	217_512	4	7_505	49_509	244_511	58_508	99_509	80_506	128_509	2	1	31_513	38_503	3	167_508	8	133_507	137_508	4	276_537	3	149_507
SRR10019199	219	69	32	37_505	89	313_1	24_11	33_509	139_511	110_503	35_510	195_511	7_508	117_509	74_508	13_511	10_503	25_503	202_510	122_509	89_507	75_2	71_513	101_2	53_507	38_506	47_509	213_513	11_510	29_506	116_510	218_512	136_509	121_1	9_507	141_8	2	1	23	5	3	75_509	12	18	134_509	4	283_538	5	16_508
SRR10019214	185	33	181	146	89	350	144_511	116	141	112	161	53_3	39_1	30	38	38	28	19	180	121	88	26	21	98	102	82	91	218	18	64	108	226	57_3	104_2	31	128	2	1	21	82	3	175	6	134	133_3	4	277	38	132
SRR10019190	7	6	19	8	1	2	1	1	27_512	25	21	8_2	5	22	29	6	15_504	15	27_511	53_510	5	7	5	52_509	1	1	1	81_514	56	95	12	1_513	18_510	7_510	1	18	1	1	3	4	1	20	11	33	35_510	1	59_539	1	78_5
SRR10019196	217	183	150_501	148_506		360_504	172_512	23_510	13_513	15_504	35_511	91_512	20	117_510	74_509	62_512	33_505	59_504	187_512	73_511	89_508	75_2	71_514	101_2	115_508	44	47_510	213_9	22	63_507	60_511	17_514	144_511	121_1	90_508	141_510	2	1	37_514	9	3	39_510	6_503	77_508	17_511	4_502	111_540	5	127_509
SRR10019269		33	204	54	134	111	96_513	116	77_6	47	66_3	43_513	20	25_511	32_510	38	40_506	19_505	197_513	66_512	6_509	10_505	67_515	27	29	22	31	66	15_511	48	43	216_515	41_5	120_7	10	136_511	2	1	39_515	82_504	3	83_511	8	143_509	54_1	4		5	157_510
SRR10019260	64_502	168		64_507	24	313_1	24_11	126_511	139_514	54_505	18_512	195_514	26	116_512	74_511	130_513	10_507	19	90	139_513	89_510	75_506	71_516	12_510	104_509	44_507	12_511	213_515	27	63_508	60_512	249_516	66_512	121_511	26	141_512	2	1	8_516	9_505	3	56_512	6	149_510	17_512	4_503	126_541	5	88_511
SRR10019262		156_503	204_502	144_508	164_501	314_505	24_514	34_512	151_515	122_506	89_513	190_515	7_2	34_513	34_512	40_514	23_508	27_506	51_514	51_514	60_511	20_507	13_517	46_511	98_510	1_508	77_512	27_516	31_512	32_509	4_513	185_517	131_513	104_512	1_509	29_513	2	1	25_517	11	1	44_513	63_504	20_511	56_513	1	285_542	1	39_512
SRR10019264	44	30_504	194_503	24_509	16	295	169_515	44	64_516	111_507	171_514	195_516	20_509	132_514	57_513	56_515	23	69_507	180_515	49_515	99_512	42_508	67	23_512	23	17	36_513	39_517	11	29	30_514	244_518	68_514	44_513	81_510	65	2	1	24_518	9	3	182_514	63	130_512	71_514	4	133_543	21_506	124_513
SRR10019263		71_505	205_504	26_510	24_502	359_506	50_516	130_513	145_517	15_5	18_515	91_517	76_510	109_515	74_514	30_516	10_509	25_508	180_516	133_516	10_513	44_509	71_518	35	115_511	85_509	12_514	219_518	27_513	63_510	60_515	218_519	136_515	121_514	81_511	141_8	2	1	79_519	9	3	75_515	6	149_513	17_515	4	111_544	15	150_514
SRR10019258	219	183_506	32	25	24	393_507	24_517	126_514	151_518	15_5	182_516	190_518	76	110_516	149_515	130_517	90_510	66_509	187_517	64_517	89_514	75_510	71_519	56_513	34	38_510	47_515	213_9	27_514	63_511	30_516	218_520	144_516	121_515	30	141_514	2	1	27_520	27	3	196_516	6	149_514	134_516	4	283_545	15_507	73_515
SRR10019248		71_507	43	157_511	70	155_508	28_4	53_515	57_519	47_508	66_3	43_4	20	122_517	52	129_518	28	7	201	43_518	99	10	26	27	29_512	22	31	49	18	36_512	121_517	69_521	41	120	10	128_515	2	1	27_521	27	3	67_517	7	47_515	54_1	4	73_546	3	63_10
SRR10019237	185	39_508	207	251	34	111	37_518	118_516	52_520	64_4	161_517	185_519	29_511	34_518	57_516	115_519	31_511	19	91_518	120_519	35_515	10_3	28_520	39_514	6_513	33_511	40_516	218_519	18	64	50_518	74_522	57_517	104_2	1_1	128_516	2	1	21	82	3	83_518	7	66_516	137_517	4	269_547	3	53_516
SRR10019253	204	33	118	144	151	246	28_519	116	77_6	135_509	66_3	43_4	76	57	74_517	38_520	28	7	216_519	74_520	42	88_511	23	32	102_1	22	31_517	49	18	64_8	108	216_9	10_4	44_5	11_2	42	2	1	17_14	31	3	39_2	8	47_2	54_518	4	305_548	3	149
SRR10019271	7	47	10	139	13	3	103	42	54	48	21	162_520	5	1	7_4	42_16	1	1	142_520	46	5	24	5	21_515	1	1	8	222_520	1	16	9	23_523	1	27_516	1	8	1	1	9	4	1	20_519	4	52	35	1_504	280_549	1	78_517
SFBRL441_S5	5	47	10	173	13	2	1	1_1	26	41_2	164_2	42	1	24	7	7_10	1	1	70_5	100_1	5	20	1	11	1	1	25_1	86_6	56_1	101_6	12_1	7_6	18_1	7	1	44_1	1	1	78	4	1	40	4	9	35	1	48	1	41
SFBRL451_S11	113	126	10	173	1	314	1	1	26	5_510	22_518	8_2	1	22	29	7_10	1	18	27_521	46_521	5	7_512	1	11	12	1	21	86	1	5	55	72_524	18_518	7_517	1	44_1	2	1	4_1	4	1		4	33	32	1	59_550	1	78_518
SFBRL435_S22	53	47	10	67	13	2	1	42	144_3	25	21_1	13_1	5	1	7	64	1	1	36_4	5	5_1	14_1	1	4_1	20	1_512	1	68_5	1	101_1	12	232_5	15	7	1	18	1	1	9	4_506	1	49_1	4	84_1	77	1	119_26	1	78_5
SFBRL444_S7	5	5	3	18	12	3	1	1	5_1	9	32	198	5	1	93	6_521	1	1	7	6	5	14	1	4	1	1	38	216_1	1	47	1	53_1	32	27	1	23	1	1	3	4	1	20	4	51	13	1	15	1	24_1
SFBRL447_S9	113	47	10	184	5	308	104	1	27_4	48_1	21	188_521	16	1_1	7	6	1_512	1	1	1	5	14	1	1	1	1	19	57	1	101_1	12	232	15	7	1	8	2	1	4_522	4	1	20	4	12	12_519	1	291_551	1	36
SFBRL443_S6	5	47	10	173	13	2	1	1_1	26	41_2	164_2	42	1	24	7	7_10	1	1	70_5	100_1	5	20	1	11	1	1	25_1	86_6	56_1	101_6	12_1	7_6	18_1	7	1	44_1	1	1	78	4	1	40	4	9	35	1	48	1	41
SFBRL455_S14	5	6	8	62	6	7	34	104_517	29	9	13	12_522		1	1	28	1	1	1	1	5	14	1	4	5	1	1	1	1	26	20	1	7	24	1_512	8	2	1	4_1	4	1	37	1	36	22	1	57	1_508	39
SFBRL432_S20	5	5	3	18	12	3	1	1	5_521	41_511	32	198	5	1	93	6	1	1	7	6	5	14	1	4	1	1	38	216_1	1	47	1	53_1	32	27	1	23	1	1	3	4	1	20	4	51	13	1	15	1	24_1
SFBRL434_S21	53	47	10	67	13	2	1	42	144_3	25	21_1	13_1	5	1	7	64	1	1	36_4	5	5_1	14_1	1	4_1	20	1	1	68_5	1	101_1	12	232_5	15	7	1	18	1	1	9	4	1	49_1	4	84_1	77	1	119_26	1	78_5
SFBRL388_S18	3	1	1	1	3	1	3	2	2	2	4	18	2	2	2	2	2	2	2	2	2	2	2	2_516	2	2	2	2	2	2	2	2	2	2	2	2	1	1	2	2	2	2	2	2	2	2	2	2	2
SFBRL456_S15	5	29	2	7	6	2	1	1	5	29	29	33	8	17	7	6	5	6	189	130	5	81	5	1	1	1	1	24	1	14	11	1	28	1	1	10	1	1	3	4	1	6	5	7	7	1	291	1	141
SFBRL458_S16	5	5	3	18	12	3	1	1	5_1	9	32	198	5	1	93	6	1	1	7	6	5	14	1	4	1	1	38	216_1	1	47	1	53_1	32	27	1	23	1	1	3	4	1	20	4	51	13	1	15	1	24_1
SFBRL445_S8	5	15	6	21	40	4	1	1	1	1	63	66_523	8	1	1	1	34	13	64	53	39	33	4	4	36	30	1	59	1	5	6	85	6	1	1	7	1	1	73_523	1	1	5	13	51	13	1	89	1	1
SFBRL312_S5	3	1	1	1	3	1	3_520	2	2	2	4	18	2	2	58	2	2	2	2	2	2	2	2	2	2	2	2	2	2	2	2	2	2	2	2	2	1	1	2	2	2	2	2	2	2	2	2	2	2
SFBRL328_S25	5	5	3	18	12	3	1	1	5_1	9	32	198	5	1	93	6	1	1	7	6	5	14	1	4	1	1	38	216_1	1	47	1	53_1	32	27	1	23	1	1	3	4	1	20	4	51	13	1	15	1	24_1
SFBRL437_S23	138	10	10	149	13	3	104	1	144_522	48	36	42	5	1	7	7_522	1	1	1	1	5	14	1	1	1	1	25	40_521	1	14	1	1	1	7	1	68_517	1	1	3	4	1	49_520	4	50_517	78	1	119	1	51_519
SFBRL453_S13	5	6	8	62	6	7	34	1	29	9	13	12	8	1	1	28	1	1	1	1	5	14	1	4	5	1	1	1	1	26	20	1	7	24	1	8	2	1	4_1		1	37	1	36	22	1	57	1	39
SFBRL460_S17	5	29	2	7	6	2	1	1	5	29	29	33	8	17	7	6	5	6	189	130	5	81	5	1	1	1	1	24	1	14	11	1_525	28_519	1	1	8	2	1	4_1	4	1	6	5	7	7	1	291	1	141
SFBRL430_S19	7	6	3	6	5	7	1	20	26	41_512	21	13	13	13	7	7	12	10	7	5	1_516	1	4	4	5	1	1	41	1	1	1	53	1	7	1	10	1	1	3	4	1	6	5	7	7	1	8	1	17
SFBRL439_S24	113	46	10	183	5	308	104	1	27_4	48_1	21	188_524	16	1_1	7	6	1	1	1	1	5	14	1	1	1	1	19	222_522	1	101_1	12_519	232	15_520	7	1	44_1	2	1	4_524	4	1	20	4	52	32	1	52_552	1	67_520
EF587	7	10	16	7	5	2	1	1	9	10	14	13	5	1	7	9	1	1	7	5	1	1	7	1	11	8	1	8	1	9	12	13	11	1	1	14	1	1	4_1	6	1	11	4	13	13	1	15	1	12
EF267	6	15	3	116	1	2	85	1	7	1	21	34	8	1	1	6	13	61	9	8	5	14	1	4	1	1	1	227	1	14	11	1	82	114	1	8	1	1	3	4	1	187	4	6	6	3	7	1	143
EF397	7	10	16	7	5	2	1	1	9	10	14	13	5	1	7	9	1	1	7	5	1	1	7	1	11	8	1	8	1	9	12	13	11	1	1	14	1	1	4_525	6	1	11	4	13	13	1	15	1	12
EF533	5	6	8	62	6	7	34	1	29	9	13	12	8	1	1	28	1	1	1	1	5	14	1	4	5	1	1	1	12	26	20	56	7	24	1	8	2	1	4_1	4	1	37	1	36	22	1	57	1	39
EF581	2	1	11	3	3	1	7	2	4	4	5	4	4	3	5	22_1	4	4	15	3	3	4	2	3	2	4	4	3	2	4	4	33	4	22	2	5	1	1	2	2	2	2	2	4	5	2	5	2	4
EF585	5	6	8	62	6	7	34	1	29	9	13	12	8	1	1	28	1	1	1	1	5	14	1	4	5	1	1	1	12	26	20	56	7	24	1	8	2	1	4_5	4	1	37	1	36	22	1	57_1	1	39
EF588	5	6	8	62	6	7	34	1	29	9	13	12	8	1	1_518	28	1	1	1	1	5	14	1	4	5	1	1	1	12	26	20	56	7	24	1	8	2	1	4_526	4	1	37	1	36	22	1	57_1	1	39
EF592	7	10		7	5	2	1	1	9	10	14	13	5	1	7	9	1	1	7	5	1	1	7	1	11	8	1	8	1	9	12	13	11	1	1	14	1	1	4_527	6	1	11	4	13	13	1	15	1	12
EF593	3	9	9	3	3	1	5	2	2	2	41	5	3	5	6	2	4	3	5	17	4	4	19	3	3_514	3	5	12	2	2	5	5	5	2	2	6	1	1	2	2	2	3	2	5	5	2	43	2	3
EF583	5	6	8	62	6	7	34	1	29	9	13	12	8	1	1	28	1	1	1_1	1	5	14	1	4	5	1	1	1	12	26	20	56	7	24	1	8	2	1	4_2	4	1	37	1	36	22	1	57_1	1	39
EF580	5	8	5	7	6	2	1	1	5_523	5	7	6	1	1	7	5	1	1	6	5	5	5	4	4	4	1	6	5	1	5	6	6	6	1	1	7	1	1	3	4	1	5	4	6	6	3	7	1	5
EF591	5	6	8	62	6	7	34	1	29	9	13	12	8	1	1	28	1	1	1	1	5	14	1	4	5	1	1	1	12	26	20	56	7	24	1	8	2	1	4_4	4	1	37	1	36	22	1	57_1	1	39
EF590	7	10	16	7	5	2	1	1	9	10	14	13	5	1	7	9	1	1	7	5	1	1	7	1	11	8	1	8	1	9	12	13	11	1	1	14	1	1	4_5	6	1	11	4	13	13	1	15	1	12
EF586	5	6	8	62	6	7	34	1	29	9	13	12	8	1	1	28	1	1	1_1	1	5	14	1	4	5	1	1	1	12	26	20	56	7	24	1	8	2	1	4_1	4	1	37	1	36	22	1	57_1	1	39
EF582	5	6	8	62	6	7	34	1	29	9	13	12	8	1	1	28	1	1	1_1	1	5	14	1	4	5	1	1	1	12	26	20	56	7	24	1	8	2	1	4_5	4	1	37	1	36	22	1	57_1	1	39
EF589	5	6	8	62	6	7	34	1	29	9	13	12	8	1	1	28	1	1	1	1	5	14	1	4	5	1	1	1	12	26	20	56	7	24	1	8	2	1	4_2	4	1	37	1	36	22	1	57_1	1	39
EF584	2	1	11	3	3	1	7	2	4	4	5	4	4	3	5	22_1	4	4	15	3	3	4	2	3	2	4	4	3	2	4	4	33	4	22	2	5	1	1	2	2	2	2	2	4	5	2	5	2	4
EF578	2	1	11	3	3	1	7	2	4	4	5	4	4	3	5	22_1	4	4	15_522	3	3	4	2	3	2	4	4	3	2	4	4	33	4	22	2	5	1	1	2	2	2	2_521	2	4	5	2	5	2	4
EF567	5	6	8	62	6	7	34	1	29	9	13	12	8	1	1	28	1	1	1	1	5	14	1	4	5	1	1	1	12	26	20	56	7	24	1	8	2	1	4_2	4	1	37	1	36	22	1	57_1	1	39
EF574	5	6	8	62	6	7	34	1	29	9	13	12	8	1	1	28	1	1	1	1	5	14	1	4	5	1	1	1	12	26	20	56	7	24	1	8	2	1	4_4	4	1	37	1	36	22	1	57	1	39
[truncated: 2,505 more columns]
