# Supplementary material for: Whole genome genetic variation and linkage disequilibrium in a diverse collection of Listeria monocytogenes isolates
Source: PLoS One. 2021 Feb 25;16(2):e0242297. doi: 10.1371/journal.pone.0242297 (PMC7906370; doi:10.1371/journal.pone.0242297)
Supplement: S3 File — (XLSX) [file pone.0242297.s003.xlsx]

## Sheet: LD_no-paralogs_5percent
Genes used for AMOVA (after filtering out all paralogous loci and loci with > 5% missing data)
sample_name	lmo0001	lmo0002	lmo0003	lmo0004	lmo0005	lmo0006	lmo0007	lmo0008	lmo0009	lmo0010	lmo0011	lmo0012	lmo0013	lmo0014	lmo0015	lmo0016	lmo0018	lmo0019	lmo0020	lmo0021	lmo0022	lmo0023	lmo0024	lmo0025	lmo0026	lmo0027	lmo0029	lmo0030	lmo0031	lmo0032	lmo0033	lmo0034	lmo0035	lmo0042	lmo0043	lmo0044	lmo0045	lmo0046	lmo0047	lmo0048	lmo0049	agrC	lmo0052	lmo0053	lmo0054	lmo0055	lmo0056	lmo0057	lmo0059
SRR972396	8	55	7	1	6	10	9	9	6	1	7	7	7	7	5	6	9	8	5	8	1	4	5	6	8	9	3	5	1	9	104	9	8	1	11	1	1	1	3	4	1	9	7	6	9	9	1	121	1
SRR1016568	3_106	22	2	3	2	16	40	2	2	19	27	29	24	12	4	3	15	3	3	4	2	2	2	2	2	2	2	3	2	32	43	23	25	2	34	1	2	1	2	2	2	7	38	2	2	2	2	43_29	2
SRR974886	2_7	2	2	2	2	4	3	27	15	20	2	2	4	12	19	3	35	31	4	4	2	3	3	3	5	32	2_13	24	5	6	43	3	4	2	3	1	2	1	2	2	2	4	33	2	5	5	5	43_39	2
SRR1001047	2_7	2	2	3	12	15	63	37	2	19	27	29	24	12	2	2	5	17	4	4	2	2	2	2	2	2	2_8	13	2	31	31	5	2	2	5	1	2	1	2	2	2	7	26	2	2	2	2	78_501	2
SRR974880	40_501	1	26	1	58	80	85	9	5	1	7	64	60	77_501	43	31	83	46	5	7	34	52	1	1	33	82	1	5	55	7	103	15	33	27	67	2	15	1	3	4	1	9	53	4	72	77_501	1	118	18
SRR1027103	14	38	17	1	1	62	65	9	5	1	1	34	31_501	42	1	23	88	6	5	7	13	1	1	1	38	62	1	47	1	1	53	1	7	1	8	1	1	1	3	4	1	9	10	4	12	7	1	24_502	1
SRR1027096	5	1	5	1	29	29	33	25	8	17	7	6	7	35	5	20	9	8	5	?	18	4	1	1	1	24	1	14	11	8	1	34	7	1	10	1	1	1	3	4	1	9	1	1	39	38	1	50	6
SRR1027100	17	14	9	1	1	21	34_501	9	5	1	7	7	64_12	25_502	16	14	30	28	19	9	1	4_501	19	1	21	8	1	5	6	7	42	6	1	1	29	1	1	1	3	4	1	9	5	16	28	27	1	36	1
SRR1030270	2_4	26	2	3	2	39	44	39	2	2	2	2	4	2	2	2	5	17	4	4	2	3	3	3	5	2	2_501	13	2	21	27	3	14	2	3	1	2	1	2	2	2	12	22	2	5	5	5	43_29	2
SRR1030281	5	1	19	1	19	24	7	23	5	1	7	7	63_22	7	5	13	24	23	15	14	14_501	14	1	12	1	23_501	1	15	22	9	12	1	7	6	8	1	1	1	12	4	1	33	23	4	24	22	1	27	6
SRR974870	50_20	44	57	5	37	71	74	87	29	43	60	56	57	73	36	27	73	59	46	38	29	41	40	34	41	72	4	51	46	65	92	61	44	19	59	2	26	1	26	31	3	84	67	6	60	68	4	103	3
SRR988728	2_4	17	2	10	12	37	19	36	35	2	2	2	4	12	2	2	35	31	4	4	2	3	18	2	45	2	2_14	2	38	31	91	45	2	2	63	1	13	1	2	18	6	54	33	2	2	29	13	110_503	2
SRR974873	51	23	30	17	27	35	41	88	17	23	30	30	58	74	21	7	38	34	25	19	16	20	21	15	26	35	10	27	28	66	47	31	26	9	35	2	4	1	15	9	3	85	39	21	37	34	4	47	3
SRR974871	2_4	2	4	4	4	5_501	4	4	4	?	36	74_501	5	3	4	4	15	3	3	4	2	3	2_501	4	4	3	2	4	4	62	33	4	22	2	5	1	2	1	2	2	2	12	2	2	4	5	2	137_504	2
SRR974876	4_26	2	3	3	2	4	3	2_501	3	4	4	4	4	2	4	3	2	2	2	2	2	2	2	16	2	2	2	3	2	61	4	3	4	2	4	1	2	1	2	2	2	4	4	2	2	4	2	4_505	2
SRR1030275	9_17	59	77	5	64	86	93	59_502	7	57	75	71	36	51	28	3	91	74	59	48	39	56	53	45	53	92	18_502	64	61	46	69	80	58	31	42	2	4	1	17	38_501	3	64	83	23	80	54	4	129_506	3_501
SRR1030268	2_7	2	14	3	2	57	2	58	3	2	2	4	2	50	2	2	58	11	14	31	2	36	18	28	13	60	2_4	2	3	40	78	54	38	17	3	1	2	1	2	2	2	63	3	2	22	58	2	80_507	2
SRR1030274	3_89	3	2	2	3	3	2	3	3	3	3	3	3	2	3	3	3	3	3	3	3	2	2	3	3	2	2	2	3	3	25	3	3	2	3	6	2	1	2	2	2	7	3	3	3	3	2	3_508	2
SRR1027073	2_7	2	2	2	2	4	18	2	2	2	2	2	2	2	2	2	2	2	2	2	2	2	2	2	2	2	2	2	2	2	2	2	2	2	2	1	2	1	2	2	2	4	2	2	2	2	2	2_509	2
SRR1030285	2_7	2	2	2	2	4	18	2	2	2	58	2	2	2	2	2	2	2	2	2	2	2	2	2	2	2	2_13	2	2	2	2	2	2	2	2	1	2	1	2	2	2	4	2	2	2	2	2	2_510	2
ERR1738842	5	15	22_501	1	21	26	28	9	1	1	7	19	17	23_503	1	1	27	26	16	7	13	11	16	1	20	27	7	18	1	7	29	19	7	7	25	1	1	1	3	15	1	36	25	4	26	24	1	31	1
ERR1738843	1	1	1	1	1	1	1	1	1	1	1	1	63_2	1	1	1	1	1	1	1	1	1	1	1	1	7	1	1	1	1	1	1	1	1	9	1	1	1	1	1	1	1	1	1	1	1	1	9	1
ERR1738837	16	14	21_502	1	20	25	27	25	1	1	23	6	16	22_504	15	1	26	25	5	7	1	16	15	1	19	26	1	17	23	7	9	18	16	1	24	1	6	1	14	4	1	35	24	4	26	24	1	30	1
SRR10023666	1_48	1	1	1	1	1	1	1	1	1	1	1	1	1	1	1	1	1	1	1	1	1	1	1	1	7	1	1	1	1	1	1	1	1	9	1	1	1	1	1	1	46	1	1	1	1	1	9	1
SRR10036733	1	1	1	1	1	1	1	9	1	1	1	1	1	1	1	1	1	1	1	1	1	1	1	1	1	1	1	5	11	26	32	1	1	1	1	1	1	1	1	1	1	1	1	1	1	1	1	34_511	1
SRR10346083	1	1	1	1	1	1	1	1	1	1	1	1	1	1	1	1	1	1	1	1	1	1	1	1	1	7	1	1	1	1	1	1	1	1	9	1	1	1	1	1	1	46	1	1	1	1	1	9	1
SRR10346081	1	1	1	1	1	1	1	1	1	1	1	1	1	1	1	1	1	1	1	1	1	1	1	1	1	7	1	1	1	1	1	1	1	1	9	1	1	1	1	1	1	46	1	1	1	1	1	9	1
SRR10346082	1_48	1	1	1	1	1	1	1	1	1	1	1	1	1	1	1	1	1	1	1	1	1	1	1	1	7	1	1	1	1	1_501	1	1	1	9	1	1	1	1	1	1	46	1	1	1	1	1	9	1
SRR10346084	1	1	1	1	1	1	1	1	1	1	1	1	1	1	1	1	1	1	1	1	1	1	1	1	1	7	1	1	1	1	1	1	1	1	9	1	1	1	1	1	1	46	1	1	1	1	1	9	1
SRR8796539	3_89	9	2	2	3	3	2	3	3	3	3	12	3	2	3	3	3	3	3	3	3	2	2	3	3	2	2_8	2	3	3	3	3	3	2	3	1	2	1	2	2	2	7	3	3	3	3	2	3_43	2
SRR10350860	2_4	2	15	6	12	3	15	14	10	9	13	10	11	12	4	3	20	19	12	16	11	2	13	2	13	19	2	10	18	12	15	5	3	2	5	1	2_501	1	2	2	2	7	13	2	15	14	2	17_30	2
SRR10350865	2_7	2	15	6	12	3	15	14	10	9	13	10	11	12	4	3	20	19	12	16	11	2	13	2	13	19	2	10	18	12	15	5	3	2	5	1	2	1	2	2	2	7	13	2	15	14	2	17_30	2
SRR10350861	8	4	7	1	6	11	10	10	1	1	9	7	9	8	6	5	10	9	5	9	1	1	4	1	8	10	1	5	9	10	10	8	7	1	10	2	1	1	3	4	1	14	8	7	10	10	1	12	1
SRR10350863	2_4	2	15	6	12	3	15	14	10	9	13	10	11	12	4	3	20	19	12	16	11	2	13	2	13	19	2_14	10	18	12	15	5	3	2	5	1	2	1	2	2	2	7	13	2	15	14	2	17_512	2
SRR8796915	2_4	28	2	3	2	16	5	47	2	15	50	2_502	24	12	4	3	5	17	4	4	2_502	24	18	2	10	42	2	31	3	37	80	55	2	2	38	1	9	1	2	2	2	4	26	2	40	36	5	39_31	2
SRR8796988	2_7	2	2	2	2	4	18	2	2	2	2	2	2	2	2	2	2	2	2_501	2	2	2	2	2	2	2	2	2	16	2	2	2	2	2	2	1	2	1	2	2	2	4	2	2	2	2	2	2_513	2
SRR8838298	14	1	29	1	9	13	12	9	8	1	1	28	1	44	1	1	1	1	5	14	1	4	5	1	1	1	12	26	20	1	56	7	24	1	8	2	3	1_501	4_501	4	1	59	37	1	36	22	1	57	1
SRR8796934	2_4	2	2	3	2	41	5	5	3	5	6	2	6	2	4	3	5	17	4	4	19	3	3	3	5	12	2_503	2	5	6	5	5	2	2	6	1	2	1	2	2	2	7	3	2	5	5	2	43_39	2
SRR8796999	8	4	7	1	6	10	9	9	6	1	7	7	7	7	5	6	9	8	5	8	1	4	5	6	8	9	3	5	1	9	9	9	8	1	11	1	1	1	3	4	1	9	7	6	9	9	1	11	1
SRR8796938	2_4	2	2	3	2	41	5	5	3	5	6	2	6	2	4	3	5	17	4	4	19	3_502	3	3	5	12	2	2	5_501	6	5	5	2	2	6	1	2	1	2	2	2	7	3	2	5	5	2	43_29	2
SRR7228881	14	1	29	1	9	13	12	9	8	1	1	28	1	44	1	1	1	1	5	14	1	4	5	1	1	1	12	26	20	1	56	7	24	1	8	2	3	1	4_502	4	1	59	37	1	36	22	1	57	1
SRR10002090	2_4	2	2	2	2	4	2	2	2	2	2	2	2	2	2	2	2	37	2	2	2	2	26	2	2	2	2_4	2	2	2	2	2	2	2_501	2	1	2	1	2	2	2	4	2	2	2	2	2	2_514	2
SRR10282971	2_4	2	4	4	4	5	4	4	4	3	5	22_1	5	3	4	4	15	3	3	4	2	3	2	4	4	3	2	4	4	27	33	4	22	2	5	1	2	1	2	2	2	12	2	2	4	5	2	5_515	2
SRR10088598	11	1	9	1	10	14	13	13	5	1	7	9	7	11	1	1	7	5	1	1	7	1	11	8	1	8	1	9	12	8	13	11	1	1	14	1	1	1	4_1	6	1	9	11	4	13	13	1	15	1
SRR7657502	11	1	9	1	10	14	13	13	5	1	7	9	63_22	11	1	1	7	5	1	1	7	1	11	8	1	8	1	9	12	8	13	11	1	1	14	1	1	1	4_503	6	1	9	11	4	13	13	1	15	1
SRR6848340	8	4	20	1	6	11	26	30	8	1	22	6	8	21	6	5	25	24	5	7	1	15	4	1	8	24	1	16	1	23	28	18	15	1	23	1	1	1	13	23	1	34	20	4	25	23	1	28	7
SRR6837141	1	1	1	1	1	1	1	1	1	1_501	1	1	1	1	1	1	1	1	1	1	1	1	1	1	1	7	1	1	1	1	1	1	1	1	9	1	1	1	1	1	1	46	1	1	1	1	1	9	1
SRR6837144	1	1	1	1	1	1	1	1	1	1	1	1	1	1	1	1	1	1	1	1	1	1	1	1	1	7	1	1	1	1	1	1	1	1	9	1	1	1	1	1	1	46	1	1	1	1	1	9	1
SRR6837134	1	1	1	1	1	1	1	1	1	1	1	1	1	1	1	1	1	1	1	1	1	1	1	1	1	7	1	1	1	1	1	1	1	1	9	1	1	1	1	1	1	46	1	1	1	1	1	9	1
SRR6837142	1	1	1	1	1	1	1	1	1	1	1	1	1	1	1	1	1	1	1	1	1	1	1	1	1	7	1	1	1	1	1	1	1	1	9	1	1	1	1	1	1	46	1	1	1	1	1	9	1
SRR8056660	2_4	2	18	10	23	31	5	33	3	19	13	24	23	3	14	3	34	12	4	4	2	18	2	2	13	2	2_504	23	3	29	67	69	19	2	32	1	2	1	2	2	2	53	29	2	23	29	2	40_33	2
SRR8056666	2_7	2	18	10	23	31	5	33	3	19	13	24	23	3	14	3	34	12	4	4	2	18	2	2	13	2	2_4	23	3	29	67	69	19	2	32	1	2	1	2	2	2	53	29	2	23	29	2	40_516	2
SRR8056668	2_4	2	18	10	23	31	5	33	3	19	13	24	23	3	14	3	34	12	4	4	2	18	2	2	13	2	2	23	3	29	67	69	19	2	32	1	2	1	2	2	2	53	29	2	23	29	2	40_517	2
SRR8056667	2_7	2	18	10	23	31	5	33	3	19	13	24	23	3	14	3	34	12	4	4	2	18	2	2	13	2	2_505	23	3	29	67	69	19	2	32	1	2	1	2	2	2	53	29	2	23	29	2	40_33	2
SRR8056670	2_4	2	18	10	23	31	5	33	3	19	13	24	23	3	14	3	34	12	4	4	2	18	2	2	13	2	2_4	23	3	29	67	69	19	2	32	1	2	1	2	2	2	53	29	2	23	29	2	40_33	2
SRR8522972	14	1	29	1	9	13	12	9	8	1	1	28	63_2	44	1	1	1	1_501	5	14	1	4	5	1	1	1	12	26	20	1	56	7	24	1	8	2	3	1	4_1	4	1	59	37	1	36	22	1	57	1
SRR8863426	2_7	2	2	3	11	15	14	2	9	8	12	2	11	12	2	2	14	11	7	11	2	8	2	2	3	12	2	2	13	4	14	3	2	2	47	1	2	1	2	2	2	4	12	9	14	2	5	174_518	2
SRR9289529	1	1	1	1	1	1	1	1	1	1	1	1	1	1	1	1	1	1	1	1	1	1	1	1	1	7	1	1	1	1	1	1	1	1	9	1	1	1	1	1	1	46	1	1	1	1_502	1	9	1
SRR8863388	2	2	2	3	11	15	14	2	9	8	12	2	11	12	2	2	14	11	7	11	2	8	2	2	3	12	2_13	2	13	4	14	3	2	2	47	1	2	1	2	2	2	4	12	9	14	2	5	174_519	2
SRR8942672	1	1	1	1	1	1	1	1	1	1	1	1	1	1	1	1	1	1	1	1	1	1	1	1	1	7	1	1	1	1	1	1	1	1	9	1	1	1	1	1	1	1	1	1	1	1	1	9	1
SRR8767344	2_4	2	4	4	3	3	2	3	3	3	3	3	3	2	3	3	81	3	3	3	3	2	2	2	13	2	2	23	3	29	67	69	19	2	32	1	2	1	2	2	2	7	2	2	69	29	2	115_520	2
SRR8767388	34_502	118_2	57_18	5_10	37_6	58_4	190_7	59_9	7	25_2	75_5	115_22	41_32	69_9	42	7	180_6	47_2	89_2	29	23_1	98_3	102	92_1	34_2	92_10	18	64	61_2	46	69_10	157_6	103_8	80_4	42_9	2	4	1	17	30	3	64	83_7	23	11	48	4	68_36	3
SRR8838778	9_17	116	77_503	5	37	58_502	58_502	94_503	7_501	110_502	57_501	69_503	41_502	69_505	91	19_501	201_501	139_502	59	75_501	82_503	35	6_502	93_501	88_501	94_502	18	64	50_502	60_501	225_502	41_5	120_7	10	59_501	2	4_5	1	17_504	82	3	84_10	182_501	12_501	144_501	48_503	4	277_521	3
SRR8767394	47_85	32	41	5	32	181	206	59_10	7	122	52	129	2_14	69	28	7	201	138	99	88	74	27	29	22	31	49	66	36	120	46_12	248_11	41	120	11	42	2	4	1	17	31	3	82	50	23	148	48	4	305	3
SRR8767332	8	4	56_504	1	40	61	73	41	1	1	59	54	8	33	1	5	72	7	5	37	1	1	27	1	8	71	1	14	9	10	10	8	7	1	10_502	2	1	1	3	4	1	9	66_502	4	59	67	1	102	1
SRR8767572	34_12	118_2	57_18	5_10	37_6	58_4	190_7	59_9	7	25_2	75_5	115_22	41_32	69_9	42	7	180_6	47_2	89_2	29	23_1	98_3	102	92_1	34_2	92_10	18	64	61_2	46	69_10	157_6	103_8	80_4	42_9	2	4_5	1	17	30	3	64	83_7	23	11	48	4	68_36	3
SRR8838741	9_15	116	141	5	112	161	53_3	94_7	39_1	30	38	38	2	51_7	28	19	180	121	88	26	21	98	102	82	91	218	18	64	108	70_2	226	57_3	104_2	31	128	2	4_5	1	21	82	3	72_9	175	6	134	133_3	4	277	38_502
SRR8767579	47_85	32	41	5	32	181	206	59_10	7	122	52	129	2_14	69	28	7	201	138	99	88	74	27	29	22	31	49	66	36	120	46_12	248_11	41	120	11	42	2	4	1	17	31	3	82	50	23	148	48	4	305	3
SRR8838488	49_503	2	14	9	12	99_503	40	99	4	3	3	24	5	28	2	3	15	16	4	4	2	8	2	4	13	16	2	13	17	74	128	14	19	2	4	1	2	1	2	2	2	7_501	2	2	30	14	2	39_522	2
SRR8767580	3_504	2	51	11	45	64	36	55	64_502	40	51	49	62_503	47	4	3	65	12	8	4	2_504	9	8	2	10	12	2	10	13	12	15	5	3	2	5	1	2	1	2	2	2	7	13	2	15	14	2	90_523	2
SRR8838301	9_15	116_501	77_6	5_1	47	66_504	206	59_504	20	30	38	38	2	69	28	7	49	43	32	26	21	27	29	22	31	49	15	36	35	46	69	10_501	44_5	11_2	42	2	4_1	1	17_14	31	3	82	50	23	11	48	4	68	3
SRR8767764	36_505	68_502	31_505	5	111	160	190_503	88_505	7	109_503	145_502	53_504	10_504	64_506	31	7	179_502	120	46_502	10	23_1	98_503	104	33_502	40_502	240_503	11_506	41_501	50_503	57_502	248_503	68_502	103_501	80_4	136_503	2	4_502	1	24	27	3	72_502	73_503	23_502	133_502	37_504	4_501	269_524	3
SRR8767769	9_15	116	77_6	5_1	47	66_3	43_4	72_8	76	57	75_503	71_505	2	51_6	28	7	91	74	59	48	39	5_504	102_1	22	31_503	92_504	15	64_8	108	60_503	216_9	10_4	44_5	11_2	42	2	4_1	1	17_14	31	3	69_7	39_2	8	47_2	54_1	4	305_525	3
SRR8838325	3_106	3	4	4	4	118	135	51_506	3_503	82	50_504	24	62_505	2	17	3	94	12	12	4	2_505	73	18	3	3	2	61	2	2	31	242	55	3	2	5	1	2_10	1	2	2	2	53	29	2	40	29	2	5_42	2
SRR8767766	9_506	43_503	137_506	5	111_501	181_505	78_504	94_507	76_504	57	75	71_506	36	51	28	7	73_503	49_503	46_503	22_502	71_506	108_505	39_503	33_503	34_504	217_505	67_507	56_502	51_504	66_504	244_504	58_503	44_502	14	42_504	2	4_1	1	17_14	31	3	69_7	39_2	8	47_2	54_1	4	305_27	3
SRR8767751	34_507	130_504	52	5	47	66	67	72	28	25	52	50	62_38	64	36	19	68	54	41	34	26	27	29	31	31	66	15	48	43	60_1	87	47_2	120	11	53	2	4_5	1	17	30	3	75	50	23	11	48	4	93_526	5
SRR8767774	34_12	118_2	57_18	5_10	37_6	58_4	190_7	59_9	7	25_2	75_5	115_22	41_32	69_9	42	7	180_6	47_2	89_2	29	23_1	98_3	102	92_1	34_2	92_10	18	64	61_2	46	69_10	157_6	103_8	80_4	42_9	2	4	1	17	30	3	64	83_7	23	11	48	4	68_36	3
SRR8767771	34_12	39	52	5	47_3	181	206	59_10	7	110	134_505	119_507	2_14	69	28	7	201	43	99	88	74	27	29	22	31	49	66	36	120	60_1	87_505	58	58_503	11_502	42	2	27_503	1	17	31	3	82	50	23	148	48	4	305	3
SRR8767783	47_508	32	41	5	32_502	52	53	80	20_505	30_504	38	38	62_38	69	28	7	49	43_504	32	26	21	27	29	22	31	49_506	15_508	36	35	46	69	41	31	11	42_505	2	4	1	17	20	3	82_503	50	23	11	48	4	68	3
SRR8767772	9_509	116	141	5	112	161_506	185_505	72_4	20	30	60_1	129_13	2	69_507	42_501	7	197_504	65_505	6	77_503	67_507	56	53	39	31_505	218	18	64	50_505	57_505	248_506	131	104_504	1_1	46_506	2	4_504	1	39_505	9_502	3	87_504	62_504	6	134	37_505	4	93_527	38_503
SRR3571296	5	1	24	1	10	29	33	25	8	17	7	9	7	11	1	1	9	8	5	8	1	4	1	1	1	24	1	14	11	8	1	28	1	1	1	1	1	1	3	4	1	8	6	15	1	1	1	35	1
ERR3262067	5	1	24	1	10	29	33	25_1	8	17	7	9	7	11	1	1	9	8	5	8	1	4	1	1	1	24	1	43	11	8	1	28	1	1	1	1	1	1	3	4	1	8	6	15	1	1	1	35	1
SRR3571283	5	1	5	1	5	7	6	6	1	1	7	5_508	7	4	1	1	13	5	5	5	4	4	4	1	6	5	1	5	6	7	6	6	1	1	7	1	1_9	1	3	4	1	1	5	4	6	6	3	7	1
ERR3262068	5	1	24	1	10	29	33	25_1	8	17	7	9	7	11	1	1	9	8	5	8	1	4	1	1	1	24	1	43	11	8	1	28	1	1	1	1	1	1	3	4	1	8	6	15	1	1	1	35	1
SRR3571297	5	1	5	1	5	7	6	6	1	1	7	5	7	5_508	1	1	7	6	5	5	4	4	4	1	6	5	1	5	6	7	6	1	1	1	56	9	1	1	3	12	1	9	64_505	4	35	51	3	7	1
SRR3345852	4_510	2	3	3	2	4	3	111_508	3	4	4	4	4	2	4	3	2	2	2	2	2	2	2	2	2	2	2	3	2	4	4	3	4	2	4	1	2	1	2	2	2	4	4	2	2	4	2	4_528	2
SRR3345848	13	12	9	1	17	21	13	21	13	13_505	7	7	7	11	12	10	7	5	1	1	4	4	1	1	1	1	1	1	11	18	21	15_504	7	1	8	1	1	1	3	12	1	9	6	5	7_503	7	1	8	1
SRR5085119	14	38	17	1	1	62	65	9	5	1	1	34	31	42	1	23	88	6	5	7	46	1	1	1	38	62	1	47	1	1	53	1	7	1	8	1	1	1	3	4	1	9	10	4	12	7	1	24	1
SRR3345847	2_4	2	2	2	2	4	18	2	2	2	2	2	2	2	2	2	2	2	2	2	2	2	2	2	2	2	2	2	2	2	2	2	2	2	2	1	2	1	2	2	2	4	2	2	2	2	2	2_529	2
SRR3345524	5	20	26	1	24	32	34	9	5	1	7	7	64_12	25	16	14	30	28	19	9	1	4	19	1	21	8	1	5	6	28	42	6	1	1	10	1	1	1	3	4	1	52	31	5	7	7	1	8	1
SRR5341897	49	2	14	9	12	99	40	99	4	3	3	24_509	5	28	2	3	15_505	16	4	4	2	8	2_504	4	13	16	2	13_503	17	74	128	14	19	2	4	1	2	1	2	2	2	7	2	2	30	14	2	39_31	2
SRR5380962	5	1	24	1	10	29	33	25	8	17	7	9	7	11	1	1	9	8	5	8	1_508	4	1	1	1	24	1	14	11	8	1	28	1	1	1	1	1	1	3	4	1	8	6	15	1	1	1	35	1
SRR5380997	10	6	9_15	1	9	13	12	12	8	1	11	6	7	10	1	1	1	1	1	1	1	1	1_2	1	1	1	1	8	11	1	12	6	7	1	13	1	1	1	3	4	1	9	1	4	12	12	1	85	1
SRR5381000	2	2_505	2	3	2	6	5	5	3	5	6	2	6	2	4	3	5	17	4	4	2	3	3	3	5	4	2	2	5	6	5	5	2	2	6	1	2_10	1	2	2	2	7	3	2	5	5	2	6_32	2
SRR5381005	10	6	9_15	1	9	13	12	12	8	1	11	6	7	10	1	1	1	1	1	1	1	1	1_2	1	1	1	1	8	11	1	12	6	7	1	13	1	1	1	3	4	1	9	1	4	12	12	1	85	1
SRR5341898	2_7	2	2	3	2	6	5	5_509	3	5	6	2	6	2	4	3	5	17	4	4	2	3	3	3	5	4	2	2	5	6	5	5	2	2	6	1	2_10	1	2	2	2	7	3	2	5	5	2	6_32	2
SRR5646648	10	6	9_15	1	9	13	12	12_510	8	1	11	6	7	10	1	1	1	1	1	1	1	1	1_2	1	1	1	1	8	11	1	12	6	7	1	13	1	1	1	3	4	1	9	1	4	12	12	1	85	1
SRR5912760	1	1	1	1	1	1	1	1	1	1	1	1	63_2	1	1	1	1	1	1	1	1	1	1	1	1	7	1	1	1	1	1	1	1	1	9	1	1	1	1	1	1	1	1	1	1	1	1	9	1
SRR5646641	2_4	2	2	3	2	6	5	5	3	5	6	2	62_1	2	4	3	5	17	4	4	2	3	3	3	5	4	2	2	5	6	5	5	2	2	6	1	2_10	1	2	2	2	?	3	2	5	5	2	6_530	2
SRR5646646	2_4	2	2	3	2	6	5	5	3	5	6	2	6	2	4	3	5	17	4	4	2	3	3	3	5	4	2	2	5	6	5	5	2	2	6	1	2	1	2	2	2	7	3	2	5	5	2	6_28	2
SRR10045180	2_7	2	2	3	2	6	5	5	3	5	6	2	6	2	4	3	5	17	4	4	2	3	3	3	5	4	2_4	2	5	6	5	5	2	2	6	1	2	1	2	2	2	7	3	2	5	5	2	6_28	2
SRR10320042	11	1	9	1	10	14	13	13	5	1	7	9	63_22	11	1	1	7	5	1	1	7	1	11	8	1	8	1	9	12	8	13	11	1	1	14	1	1	1	4_1	6	1	9	11	4	13	13	1	15	1
SRR10045191	14	1	29	1	9	13	12	9	8	1	1	28	1	44	1	1	1	1	5	14	1	4	5	1	1	1	12	26	20	1	56	7	24	1	8	2	3	1	4_1	4	1	59	37	1	36	22	1	57	1
SRR10088603	4_26	2	3	3	2	4	3	2	3	4	4	4	4	2	4	3	2	2	2	2	2	2	2	2	2	2	2_8	3	2	4	4	3	4	2	4	1	2	1	2	2	2	4	4	2	2	4	2	231_531	2
SRR10356121	1	1	1	1	1	1	1	1	1	1	1	1	63_2	1	1	1	1	1	1	1	1	1	1	1	1	7	1	1	1	1	1	1	1	1	9	1	1	1	1	1	1	46	1	1	1	43	1	9	1
SRR8925568	1	1	1	1	1	1	1	1	1	1	1	1	1	1	1	1	1	1	1	1	1	1	1	1	1	7	1	1	1	1	1	1	1	1	9	1	1	1	1	1	1	1	1	1	1	1	1	9	1
SRR10250549	1	1	1	1	1	1	1	1	1	1	1	1	1	1	1	1	1	1	1	1	1	1	1	1	1	7	1	1	1	1	1	1	1	1	9	1	1	1	1	1	1	46_505	1	1	1	1	1	9	1
SRR8832245	11	1	9	1	10	14	13	13	5	1	7	9	63_22	11	1	1	7	5	1	1	7	1	11	8	1	8	1	9	12	8	13	11	1	1	14	1	1	1	4_506	6	1	9	11	4	13	13	1	15	1
SRR8888476	1	1	1	1	1	1	1	1	1	1	1	1	1	1	1	1	1	1	1	1	1	1	1	1	1	7	1	1	1	1	1	1	1	1	9	1	1	1	1	1	1	46	1	1	1	43	1	9	1
SRR8957016	14	1	29	1	9	13	12	9	8	1	1	28	63_2	44	1	1	1	1	5	14	1	4	5	1	1	1	12	26	20	1	56	7	24	1_503	8_507	2	3_505	1	4_507	4	1	59	37	1	36	22	1	57	1
SRR9829507	2_4	2	10	6	12	16	15	14	10	9	13	10	11	12	8	3	15	12	8	4	2	9	8	2	10	12	2	10	13	12	15	5	34	2	5	1	2	1	2	2	2	7	13	2	15	14	2	17_532	2_504
SRR9847882	11	1	9	1	10	14	13	13	5	1	7	9	63_22	11	1	1	7	5	1	1	7	1	11	8	1	8	1	9	12	8	13	11	1	1	14	1	1	1	4_508	6	1	9	11	4	13	13	1	15	1
SRR9050652	2_7	2	4	4	4	5	4	4	4	3	36	22_1	5	3	4	4	15	3	3	4	2	3	2	4	4	3	2	4	4	62	33	4	22	2	5	1	2	1	2	2	2	12	2	2	4	5	2	5_533	2
SRR9117919	14	1	29	1	9	13	12	9	8	1	1	28	63_2	44	1	1	1	1	5	14	1	4	5	1	1	1	12	26	20	1	56	7	24	1	8	2	3	1	4_509	4	1	59	37	1	36	22	1	57	1
SRR9895535	1	1	1	1	1	1	1	1	1_506	1	1	1	1	1	1	1	1	1	1	1	1	1	1	1	1	7_507	1	1	1	1	1	1	1	1	9	1	1	1	1	1	1	1	1	1	1	1	1	9	1
SRR9305787	2_4	2	4	4	4	43	4	4	4	3	5	22_1	5	3	4	4	4	3	3	4	2	3	2	4	4	3	2_4	4	4	27	33	4	5	2	5	1	2	1	2	2	2	12	2	2	4	5	2	5_42	2
SRR9733120	3_106	3	2	2	3	3	2	3	3	3	3	3	3	2	3	3	3	3	3	3	3	2	2	3	3	2	2	2	3	3	3	3	3	2	3	1	2	1	2	2	2	7	3	3	3	3	2	3_43	2
SRR9212585	14	1	29	1	9	13	12	9	8	1	1	28	63_2	44	1	1	1	1	5	14	1	4	5	1	1	1	12	26	20	1	56	7	24	1	8	2	3	1	4_510	4	1	59_506	37	1	36	22	1	57	1
SRR9917360	1	1	1	1	1	1	1	1	1	1	1	1	1	1	1	1	1	1	1	1	1	1	1	1	1	7	1	1	1	1	1	1	1	1	9	1	1	1	1	1	1	46	1	1	1	43	1	9	1
SRR9602727	1	1	1	1	1	1	1	1	1_507	1	1	1	1	1	1	1	1	1	1	1	1	1	1	1	1	7	1	1	1	1	1	1	1	1	9	1	1	1	1	1	1	1	1	1	1	1	1	9	1
SRR10019186	34_511	41_506	77_6	5_1	47	66_3	185_506	72_4	76	57	60_1	129_13	2	51_6	28	7	91	74	59	48	39	56	53	45	53	92	18	64	50_506	57_506	248_507	131	116_505	10	46_7	10	27_506	1	82_511	31	3	69_7	39_2	8	47_2	54_1	4	305_27	3
SRR10019187	9	116_507	31_507	5_501	111	66_507	185_507	94_511	7_2	122_506	60_1	129_13	2	69_509	28	19	180_506	47	35	29	29_509	98_506	29	22	31	66_508	18	64	108	57_507	74_508	57_505	104_506	31_504	17_508	2	4_507	1	17	30	3	75	65_506	6	144_504	54_506	4	277_534	38
SRR10019188	5	42	144_508	1	25	21	13_508	9	5	24_507	7_4	42_16	64_12	48_8	1	1	22_507	46_506	5_504	18	5_510	52	1	1	1_506	93_509	56_1	5_504	34_507	43	85_509	82_506	7_507	1	18	1	14	1	3	4	1	9_507	20	4	52	32	1	59_535	1
SRR10019203	34_12	39	52	5	47_3	58_4	174_509	72_4	28	25	52	50	2	64	36	19	68	54	41	34	26	27	29	31	31	66_510	15	48	43	60_1	87	47_2	120	11	128	2	27	1	17	31	3	82	50	23	11_505	48	4	93	5_505
SRR10019185	9	117_508	63_509	5	57	79_508	80_510	66_512	76	59_508	135_506	31	40	64_510	23	19	38_508	121_507	99_505	75_504	62_511	39_507	104_505	31_504	94_507	213_511	11_509	94	117_508	68_508	227_510	57_507	44_508	19_505	46_7	2	21	1	39_512	41	3	82_508	58_507	70	54_506	68_507	4	265_536	10
SRR10019228	45_512	34	47_510	5_1	64_4	66_509	67	18_513	7	57	75_507	71_510	2_14	64_511	42_502	7_502	201_509	133_508	6_506	10_3	82_512	57_508	6_506	45_505	85_508	217_512	4	7_505	49_509	57_509	244_511	58_508	99_509	80_506	128_509	2	4_508	1	31_513	38_503	3	84_509	167_508	8	133_507	137_508	4	276_537	3
SRR10019199	9_513	33_509	139_511	5	110_503	35_510	195_511	18_514	7_508	117_509	74_508	13_511	4_506	64_512	10_503	25_503	202_510	122_509	89_507	75_2	71_513	101_2	53_507	38_506	47_509	213_513	11_510	29_506	116_510	68_510	218_512	136_509	121_1	9_507	141_8	2	4	1	23	5	3	87_510	75_509	12	18	134_509	4	283_538	5
SRR10019214	9_15	116	141	5	112	161	53_3	94_7	39_1	30	38	38	2	51_7	28	19	180	121	88	26	21	98	102	82	91	218	18	64	108	70_2	226	57_3	104_2	31	128	2	4	1	21	82	3	72_9	175	6	134	133_3	4	277	38
SRR10019190	5	1	27_512	1	25	21	8_2	9	5	22	29	6	64_507	38_513	15_504	15	27_511	53_510	5	7	5	52_509	1	1	1	81_514	56	95	12	9	1_513	18_510	7_510	1	18	1	14	1	3	4	1	9	20	11	33	35_510	1	59_539	1
SRR10019196	50_514	23_510	13_513	5	15_504	35_511	91_512	62_515	20	117_510	74_509	62_512	37_508	63_514	33_505	59_504	187_512	73_511	89_508	75_2	71_514	101_2	115_508	44	47_510	213_9	22	63_507	60_511	48	17_514	144_511	121_1	90_508	141_510	2	4_4	1	37_514	9	3	19	39_510	6_503	77_508	17_511	4_502	111_540	5
SRR10019269	9_17	116	77_6	5_1	47	66_3	43_513	72_8	20	25_511	32_510	38	4_509	49_515	40_506	19_505	197_513	66_512	6_509	10_505	67_515	27	29	22	31	66	15_511	48	43	60_1	216_515	41_5	120_7	10	136_511	2	4	1	39_515	82_504	3	64_511	83_511	8	143_509	54_1	4	?	5
SRR10019260	34_515	126_511	139_514	5	54_505	18_512	195_514	60_516	26	116_512	74_511	130_513	62_21	15_516	10_507	19	90	139_513	89_510	75_506	71_516	12_510	104_509	44_507	12_511	213_515	27	63_508	60_512	48_511	249_516	66_512	121_511	26	141_512	2	4	1	8_516	9_505	3	65_512	56_512	6	149_510	17_512	4_503	126_541	5
SRR10019262	50_516	34_512	151_515	17	122_506	89_513	190_515	94_517	7_2	34_513	34_512	40_514	57_510	5_517	23_508	27_506	51_514	51_514	60_511	20_507	13_517	46_511	98_510	1_508	77_512	27_516	31_512	32_509	4_513	17_512	185_517	131_513	104_512	1_509	29_513	2	15_509	1	25_517	11	1	36_513	44_513	63_504	20_511	56_513	1	285_542	1
SRR10019264	50_20	44	64_516	5	111_507	171_514	195_516	68_518	20_509	132_514	57_513	56_515	57_511	64_518	23	69_507	180_515	49_515	99_512	42_508	67	23_512	23	17	36_513	39_517	11	29	30_514	68_513	244_518	68_514	44_513	81_510	65	2	4	1	24_518	9	3	70_514	182_514	63	130_512	71_514	4	133_543	21_506
SRR10019263	34_517	130_513	145_517	5	15_5	18_515	91_517	62_519	76_510	109_515	74_514	30_516	37_512	15_519	10_509	25_508	180_516	133_516	10_513	44_509	71_518	35	115_511	85_509	12_514	219_518	27_513	63_510	60_515	48	218_519	136_515	121_514	81_511	141_8	2	4_5	1	79_519	9	3	19	75_515	6	149_513	17_515	4	111_544	15
SRR10019258	50_518	126_514	151_518	5	15_5	182_516	190_518	60_520	76	110_516	149_515	130_517	62_21	63_520	90_510	66_509	187_517	64_517	89_514	75_510	71_519	56_513	34	38_510	47_515	213_9	27_514	63_511	30_516	68_514	218_520	144_516	121_515	30	141_514	2	4_4	1	27_520	27	3	19	196_516	6	149_514	134_516	4	283_545	15_507
SRR10019248	9_16	53_515	57_519	5	47_508	66_3	43_4	80_521	20	122_517	52	129_518	57_513	51_521	28	7	201	43_518	99	10	26	27	29_512	22	31	49	18	36_512	121_517	60_1	69_521	41	120	10	128_515	2	4	1	27_521	27	3	84_10	67_517	7	47_515	54_1	4	73_546	3
SRR10019237	9_16	118_516	52_520	5	64_4	161_517	185_519	59_522	29_511	34_518	57_516	115_519	2	51_522	31_511	19	91_518	120_519	35_515	10_3	28_520	39_514	6_513	33_511	40_516	218_519	18	64	50_518	60_515	74_522	57_517	104_2	1_1	128_516	2	27	1	21	82	3	72	83_518	7	66_516	137_517	4	269_547	3
SRR10019253	9_17	116	77_6	5	135_509	66_3	43_4	72_523	76	57	74_517	38_520	2_14	51	28	7	216_519	74_520	42	88_511	23	32	102_1	22	31_517	49	18	64_8	108	60_1	216_9	10_4	44_5	11_2	42	2	4_1	1	17_14	31	3	69_7	39_2	8	47_2	54_518	4	305_548	3
SRR10019271	5	42	54	1	48	21	162_520	53_524	5	1	7_4	42_16	21	48_8	1	1	142_520	46	5	24	5	21_515	1	1	8	222_520	1	16	9	43	23_523	1	27_516	1	8	1	1_9	1	9	4	1	1_515	20_519	4	52	35	1_504	280_549	1
SFBRL441_S5_L001	5	1_1	26	1	41_2	164_2	42	25_3	1	24	7	7_10	21_11	43_5	1	1	70_5	100_1	5	20	1	11	1	1	25_1	86_6	56_1	101_6	12_1	8_516	7_6	18_1	7	1	44_1	1	1	1	78	4	1	9	40	4	9	35	1	48	1
SFBRL451_S11_L001	21_519	1	26	1	5_510	22_518	8_2	9_525	1	22	29	7_10	29_514	82_523	1	18	27_521	46_521	5	7_512	1	11	12	1	21	86	1	5	55	7_517	72_524	18_518	7_517	1	44_1	2	15	1	4_1	4	1	9	?	4	33	32	1	59_550	1
SFBRL435_S22_L001	5	42	144_3	1	25	21_1	13_1	25	5	1	7	64	7_7	48_1	1	1	36_4	5	5_1	14_1	1	4_1	20	1_512	1	68_5	1	101_1	12	7	232_5	15	7	1	18	1	14	1	9	4_506	1	9	49_1	4	84_1	77	1	119_26	1
SFBRL444_S7_L001	5	1	5_1	1	9	32	198	30	5	1	93	6_521	7	5	1	1	7	6	5	14	1	4	1	1	38	216_1	1	47	1	1	53_1	32	27	1	23	1	1	1	3	4	1	9_1	20	4	51	13	1	15	1
SFBRL447_S9_L001	17_1	1	27_4	1	48_1	21	188_521	9_2	16	1_1	7	6	62_8	43_2	1_512	1	1	1	5	14	1	1	1	1	19	57	1	101_1	12	7	232	15	7	1	8	2	1	1	4_522	4	1	9	20	4	12	12_519	1	291_551	1
SFBRL443_S6_L001	5	1_1	26	1	41_2	164_2	42	25_3	1	24	7	7_10	21_11	43_5	1	1	70_5	100_1	5	20	1	11	1	1	25_1	86_6	56_1	101_6	12_1	8_518	7_6	18_1	7	1	44_1	1	1	1	78	4	1	9	40	4	9	35	1	48	1
SFBRL455_S14_L001	14	104_517	29	1	9	13	12_522	9	?	1	1	28	?	44	1	1	1	1	5	14	1	4	5	1	1	1	1	26	20	1	1	7	24	1_512	8	2	3	1	4_1	4	1	138	37	1	36	22	1	57	1_508
SFBRL432_S20_L001	5	1	5_521	1	41_511	32	198	30	5	1	93	6	7	5	1	1	7	6	5	14	1	4	1	1	38	216_1	1	47	1	1	53_1	32	27	1	23	1	1	1	3	4	1	9_1	20	4	51	13	1	15	1
SFBRL434_S21_L001	5	42	144_3	1	25	21_1	13_1	25	5	1	7	64	7_7	48_1	1	1	36_4	5	5_1	14_1	1	4_1	20	1	1	68_5	1	101_1	12	7	232_5	15	7	1	18	1	14	1	9	4	1	9	49_1	4	84_1	77	1	119_26	1
SFBRL388_S18_L001	2	2	2	2	2	4	18	2	2	2	2	2	2	2	2	2	2	2	2	2	2	2_516	2	2	2	2	2	2	2	2	2	2	2	2	2	1	2	1	2	2	2	4	2	2	2	2	2	2	2
SFBRL456_S15_L001	5	1	5	1	29	29	33	25	8	17	7	6	7	35	5	6	189	130	5	81	5	1	1	1	1	24	1	14	11	8	1	28	1	1	10	1	1	1	3	4	1	8	6	5	7	7	1	291	1
SFBRL458_S16_L001	5	1	5_1	1	9	32	198	30	5	1	93	6	7	5	1	1	7	6	5	14	1	4	1	1	38	216_1	1	47	1	1	53_1	32	27	1	23	1	1	1	3	4	1	9_1	20	4	51	13	1	15	1
SFBRL445_S8_L001	1	1	1	1	1	63	66_523	81	8	1	1	1	8	66_524	34	13	64	53	39	33	4	4	36	30	1	59	1	5	6	43	85	6	1	1	7	1	1	1	73_523	1	1	1	5	13	51	13	1	89	1
SFBRL312_S5_L001	2	2	2	2	2	4	18	2	2	2	58	2	2	2	2	2	2	2	2	2	2	2	2	2	2	2	2	2	2	2	2	2	2	2	2	1	2	1	2	2	2	4	2	2	2	2	2	2	2
SFBRL328_S25_L001	5	1	5_1	1	9	32	198	30	5	1	93	6	7	5	1	1	7	6	5	14	1	4	1	1	38	216_1	1	47	1	1	53_1	32	27	1	23	1	1	1	3	4	1	9_1	20	4	51	13	1	15	1
SFBRL437_S23_L001	17_1	1	144_522	1	48	36	42	9_526	5	1	7	7_522	62_8	43_2	1	1	1	1	5	14	1	1	1	1	25	40_521	1	14	1	7	1	1	7	1	68_517	1	15	1	3	4	1	9	49_520	4	50_517	78	1	119	1
SFBRL453_S13_L001	14	1	29	?	9	13	12	9	8	1	1	28	1	44	1	1	1	1	5	14	1	4	5	1	1	1	1	26	20	1	1	7	24	1	8	2	3	1	4_1	?	1	138	37	1	36	22	1	57	1
SFBRL460_S17_L001	5	1	5	1	29	29	33	25	8	17	7	6	7	35	5	6	189	130	5	81	5	1	1	1	1	24	1	14	11	8	1_525	28_519	1	1	8	2	1	1	4_1	4	1	138	6	5	7	7	1	291	1
SFBRL430_S19_L001	44_520	20	26	1	41_512	21	13	21	13	13	7	7	7	11	12	10	7	5	1_516	1	4	4	5	1	1	41	1	1	1	1	53	1	7	1	10	1	1	1	3	4	1	8	6	5	7	7	1	8	1
SFBRL439_S24_L001	17_1	1	27_4	1	48_1	21	188_524	9_2	16	1_1	7	6	62_8	43_2	1	1	1	1	5	14	1	1	1	1	19	222_522	1	101_1	12_519	7	232	15_520	7	1	44_1	2	15	1	4_524	4	1	52_516	20	4	52	32	1	52_552	1
587-M3237-16-014_S10_L001	11	1	9	1	10	14	13	13	5	1	7	9	7	11	1	1	7	5	1	1	7	1	11	8	1	8	1	9	12	8	13	11	1	1	14	1	1	1	4_1	6	1	9	11	4	13	13	1	15	1
267-M3237-16-008_S23_L001	10	1	7	?	1	21	34	35	8	1	1	6	7	5_525	13	61	9	8	5	14	1	4	1	1	1	227	1	14	11	23_519	1	82	114	1	8	1	1	1	3	4	1	9_517	187	4	6	6	3	7	1
397-M3237-16-010_S23_L001	11	1	9	1	10	14	13	13	5	1	7	9	7	11	1	1	7	5	1	1	7	1	11	8	1	8	1	9	12	8	13	11	1	1	14	1	1	1	4_525	6	1	9	11	4	13	13	1	15	1
533-M3237-16-013_S2_L001	14	1	29	1	9	13	12	9	8	1	1	28	1	44	1	1	1	1	5	14	1	4	5	1	1	1	12	26	20	1	56	7	24	1	8	2	3	1	4_1	4	1	59	37	1	36	22	1	57	1
581-M3237-16-014_S15_L001	46	2	4	4	4	5	4	4	4	3	5	22_1	5	3	4	4	15	3	3	4	2	3	2	4	4	3	2	4	4	27	33	4	22	2	5	1	2	1	2	2	2	12	2	2	4	5	2	5	2
585-M3237-16-014_S3_L001	14	1	29	1	9	13	12	9	8	1	1	28	1	44	1	1	1	1	5	14	1	4	5	1	1	1	12	26	20	1	56	7	24	1	8	2	3	1	4_5	4	1	59	37	1	36	22	1	57_1	1
588-M3237-16-014_S13_L001	14	1	29	1	9	13	12	9	8	1	1_518	28	1	44	1	1	1	1	5	14	1	4	5	1	1	1	12	26	20	1	56	7	24	1	8	2	3	1	4_526	4	1	59	37	1	36	22	1	57_1	1
592-M3237-16-014_S25_L001	11	1	9	1	10	14	13	13	5	1	7	9	7	11	1	1	7	5	1	1	7	1	11	8	1	8	1	9	12	8	13	11	1	1	14	1	1	1	4_527	6	1	9	11	4	13	13	1	15	1
593-M3237-16-014_S4_L001	2	2	2	3	2	41	5	5	3	5	6	2	62_1	2	4	3	5	17	4	4	19	3	3_514	3	5	12	2	2	5	6	5	5	2	2	6	1	2	1	2	2	2	7	3	2	5	5	2	43	2
583-M3237-16-014_S21_L001	14	1	29	1	9	13	12	9	8	1	1	28	1	44	1	1	1_1	1	5	14	1	4	5	1	1	1	12	26	20	1	56	7	24	1	8	2	3	1	4_2	4	1	59	37	1	36	22	1	57_1	1
580-M3237-16-014_S12_L001	5	1	5_523	1	5	7	6	6	1	1	7	5	7	4	1	1	6	5	5	5	4	4	4	1	6	5	1	5	6	7	6	6	1	1	7	1	1	1	3	4	1	1	5	4	6	6	3	7	1
591-M3237-16-014_S22_L001	14	1	29	1	9	13	12	9	8	1	1	28	1	44	1	1	1	1	5	14	1	4	5	1	1	1	12	26	20	1	56	7	24	1	8	2	3	1	4_4	4	1	59	37	1	36	22	1	57_1	1
590-M3237-16-014_S19_L001	11	1	9	1	10	14	13	13	5	1	7	9	7	11	1	1	7	5	1	1	7	1	11	8	1	8	1	9	12	8	13	11	1	1	14	1	1	1	4_5	6	1	9	11	4	13	13	1	15	1
586-M3237-16-014_S7_L001	14	1	29	1	9	13	12	9	8	1	1	28	1	44	1	1	1_1	1	5	14	1	4	5	1	1	1	12	26	20	1	56	7	24	1	8	2	3	1	4_1	4	1	59	37	1	36	22	1	57_1	1
582-M3237-16-014_S18_L001	14	1	29	1	9	13	12	9	8	1	1	28	1	44	1	1	1_1	1	5	14	1	4	5	1	1	1	12	26	20	1	56	7	24	1	8	2	3	1	4_5	4	1	59	37	1	36	22	1	57_1	1
589-M3237-16-014_S16_L001	14	1	29	1	9	13	12	9	8	1	1	28	1	44	1	1	1	1	5	14	1	4	5	1	1	1	12	26	20	1	56	7	24	1	8	2	3	1	4_2	4	1	59	37	1	36	22	1	57_1	1
584-M3237-16-014_S24_L001	46	2	4	4	4	5	4	4	4	3	5	22_1	5	3	4	4	15	3	3	4	2	3	2	4	4	3	2	4	4	27	33	4	22	2	5	1	2	1	2	2	2	?	2	2	4	5	2	5	2
578-M3237-16-014_S9_L001	46	2	4	4	4	5	4	4	4	3	5	22_1	5	3	4	4	15_522	3	3	4	2	3	2	4	4	3	2	4	4	27	33	4	22	2	5	1	2	1	2	2	2	12	2_521	2	4	5	2	5	2
567-M3237-16-014_S11_L001	14	1	29	1	9	13	12	9	8	1	1	28	1	44	1	1	1	1	5	14	1	4	5	1	1	1	12	26	20	1	56	7	24	1	8	2	3	1	4_2	4	1	59	37	1	36	22	1	57_1	1
574-M3237-16-014_S23_L001	14	1	29	1	9	13	12	9	8	1	1	28	1	44	1	1	1	1	5	14	1	4	5	1	1	1	12	26	20	1	56	7	24	1	8	2	3	1	4_4	4	1	59	37	1	36	22	1	57	1
[truncated: 2,184 more columns]
