# Supplementary material for: Whole genome genetic variation and linkage disequilibrium in a diverse collection of Listeria monocytogenes isolates
Source: PLoS One. 2021 Feb 25;16(2):e0242297. doi: 10.1371/journal.pone.0242297 (PMC7906370; doi:10.1371/journal.pone.0242297)
Supplement: S5 File — (XLSX) [file pone.0242297.s005.xlsx]

## Sheet: Sheet1
	Total number of genes tested for LD in the genome = 2232
		# Genes at LD	% of genes at LD
	lmo0001	2216	99.2832
	lmo0002	2212	99.1039
	lmo0003	2205	98.7903
	lmo0004	2219	99.4176
	lmo0005	2209	98.9695
	lmo0006	2203	98.7007
	lmo0007	2165	96.9982
	lmo0008	2169	97.1774
	lmo0009	2223	99.5968
	lmo0010	2215	99.2384
	lmo0011	2213	99.1487
	lmo0012	2206	98.8351
	lmo0013	2212	99.1039
	lmo0014	2202	98.6559
	lmo0015	2222	99.552
	lmo0016	2223	99.5968
	lmo0018	2192	98.2079
	lmo0019	2207	98.8799
	lmo0020	2214	99.1935
	lmo0021	2221	99.5072
	lmo0022	2216	99.2832
	lmo0023	2217	99.328
	lmo0024	2223	99.5968
	lmo0025	2222	99.552
	lmo0026	2221	99.5072
	lmo0027	2190	98.1183
	lmo0029	2220	99.4624
	lmo0030	2216	99.2832
	lmo0031	2215	99.2384
	lmo0032	2210	99.0143
	lmo0033	2169	97.1774
	lmo0034	2195	98.3423
	lmo0035	2211	99.0591
	lmo0042	2219	99.4176
	lmo0043	2208	98.9247
	lmo0044	2214	99.1935
	lmo0045	2220	99.4624
	lmo0046	19	0.851254
	lmo0047	2212	99.1039
	lmo0048	2221	99.5072
	lmo0049	2222	99.552
	agrC (lmo0050)	2215	99.2384
	lmo0052	2203	98.7007
	lmo0053	2223	99.5968
	lmo0054	2203	98.7007
	lmo0055	2213	99.1487
	lmo0056	2221	99.5072
	lmo0057	2035	91.1738
	lmo0059	2223	99.5968
	lmo0060	2184	97.8495
	lmo0075	2157	96.6398
	lmo0076	2193	98.2527
	lmo0077	2194	98.2975
	lmo0078	2153	96.4606
	lmo0083	2126	95.2509
	lmo0084	2204	98.7455
	lmo0087	2140	95.8781
	lmo0088	2221	99.5072
	lmo0089	2213	99.1487
	lmo0090	2179	97.6254
	lmo0091	2221	99.5072
	lmo0092	2211	99.0591
	lmo0095	2216	99.2832
	lmo0096	2216	99.2832
	lmo0097	2221	99.5072
	lmo0098	2218	99.3728
	lmo0099	2223	99.5968
	lmo0100	2225	99.6864
	lmo0101	2219	99.4176
	lmo0102	2224	99.6416
	lmo0103	2206	98.8351
	lmo0104	2211	99.0591
	lmo0105	2114	94.7133
	lmo0107	2153	96.4606
	lmo0108	2161	96.819
	lmo0109	2157	96.6398
	lmo0110	2178	97.5806
	lmo0111	2212	99.1039
	lmo0112	2219	99.4176
	lmo0113	2221	99.5072
	lmo0114	2221	99.5072
	lmo0115	2218	99.3728
	lmo0116	2178	97.5806
	lmo0128	2219	99.4176
	lmo0130	2123	95.1165
	lmo0131	2198	98.4767
	lmo0132	2156	96.595
	lmo0133	2217	99.328
	lmo0134	2210	99.0143
	lmo0135	2185	97.8943
	lmo0136	2206	98.8351
	lmo0137	2192	98.2079
	lmo0152	2149	96.2814
	lmo0153	2195	98.3423
	lmo0154	2211	99.0591
	lmo0155	2209	98.9695
	lmo0156	2212	99.1039
	lmo0157	2139	95.8333
	lmo0158	2215	99.2384
	lmo0161	2202	98.6559
	lmo0162	2203	98.7007
	lmo0163	2221	99.5072
	lmo0164	2218	99.3728
	lmo0165	2209	98.9695
	lmo0166	2222	99.552
	lmo0167	2211	99.0591
	lmo0168	2221	99.5072
	lmo0169	2214	99.1935
	lmo0170	2177	97.5358
	lmo0176	2218	99.3728
	lmo0177	2198	98.4767
	lmo0179	2222	99.552
	lmo0180	2220	99.4624
	lmo0181	2193	98.2527
	lmo0185	2204	98.7455
	lmo0186	2210	99.0143
	lmo0187	2218	99.3728
	lmo0188	2224	99.6416
	lmo0189	2218	99.3728
	lmo0190	2223	99.5968
	lmo0191	2216	99.2832
	lmo0192	2218	99.3728
	lmo0193	2220	99.4624
	lmo0194	2221	99.5072
	lmo0195	2216	99.2832
	lmo0197	2220	99.4624
	lmo0198	2204	98.7455
	prfA (lmo0200)	2219	99.4176
	lmo0202	2193	98.2527
	lmo0206	2224	99.6416
	lmo0207	2213	99.1487
	lmo0208	2219	99.4176
	lmo0209	2220	99.4624
	ldh (lmo0210)	2222	99.552
	lmo0211	2221	99.5072
	lmo0212	2215	99.2384
	lmo0213	2216	99.2832
	lmo0214	2100	94.086
	lmo0215	2185	97.8943
	lmo0216	2221	99.5072
	lmo0217	2219	99.4176
	lmo0218	2221	99.5072
	lmo0219	2208	98.9247
	lmo0220	2177	97.5358
	lmo0221	2216	99.2832
	lmo0222	2221	99.5072
	lmo0223	2222	99.552
	sul (lmo0224)	2217	99.328
	lmo0225	2220	99.4624
	lmo0226	2212	99.1039
	lmo0227	2219	99.4176
	lmo0228	2208	98.9247
	lmo0229	2220	99.4624
	lmo0230	2222	99.552
	lmo0231	2201	98.6111
	lmo0232	2197	98.4319
	lmo0233	2218	99.3728
	lmo0234	2222	99.552
	lmo0235	2222	99.552
	lmo0236	2220	99.4624
	lmo0238	2221	99.5072
	lmo0239	2186	97.9391
	lmo0240	2217	99.328
	lmo0241	2207	98.8799
	lmo0242	2221	99.5072
	lmo0243	2220	99.4624
	lmo0244	2220	99.4624
	lmo0245	2221	99.5072
	lmo0246	2220	99.4624
	lmo0248	576	25.8065
	lmo0249	2222	99.552
	lmo0250	2219	99.4176
	lmo0251	2220	99.4624
	lmo0256	2211	99.0591
	lmo0258	2153	96.4606
	lmo0259	2165	96.9982
	lmo0260	2206	98.8351
	lmo0261	2193	98.2527
	inlH (lmo0263)	1006	45.0717
	inlE (lmo0264)	1913	85.7079
	dapE (lmo0265)	2205	98.7903
	lmo0266	2220	99.4624
	lmo0267	2201	98.6111
	lmo0269	2114	94.7133
	lmo0270	2017	90.3674
	lmo0271	2146	96.147
	lmo0272	2180	97.6703
	lmo0273	2211	99.0591
	lmo0274	2220	99.4624
	lmo0275	2219	99.4176
	lmo0276	2138	95.7885
	lmo0278	2170	97.2222
	lmo0280	2198	98.4767
	lmo0281	2218	99.3728
	lmo0282	2215	99.2384
	lmo0283	2215	99.2384
	lmo0284	2190	98.1183
	lmo0285	2218	99.3728
	lmo0286	2183	97.8047
	lmo0287	2223	99.5968
	lmo0288	2163	96.9086
	lmo0289	2184	97.8495
	lmo0290	2185	97.8943
	lmo0291	2191	98.1631
	lmo0292	2173	97.3566
	lmo0293	2184	97.8495
	lmo0296	2118	94.8925
	lmo0297	2118	94.8925
	lmo0298	2154	96.5054
	lmo0299	2218	99.3728
	lmo0300	2138	95.7885
	lmo0301	2203	98.7007
	lmo0305	1709	76.5681
	lmo0314	2139	95.8333
	lmo0316	2164	96.9534
	lmo0317	2172	97.3118
	lmo0318	2166	97.043
	bglA (lmo0319)	2222	99.552
	lmo0321	2212	99.1039
	lmo0323	2192	98.2079
	lmo0325	2210	99.0143
	lmo0342	2119	94.9373
	lmo0343	2222	99.552
	lmo0344	2207	98.8799
	lmo0345	2222	99.552
	lmo0346	2195	98.3423
	lmo0347	2219	99.4176
	lmo0348	2217	99.328
	lmo0349	2220	99.4624
	lmo0350	2222	99.552
	lmo0351	2222	99.552
	lmo0352	2192	98.2079
	lmo0353	2216	99.2832
	lmo0354	2074	92.9211
	lmo0355	2171	97.267
	lmo0356	2196	98.3871
	lmo0357	2220	99.4624
	lmo0358	2212	99.1039
	lmo0359	2220	99.4624
	lmo0360	2217	99.328
	lmo0368	2201	98.6111
	lmo0369	2216	99.2832
	lmo0370	2220	99.4624
	lmo0371	2180	97.6703
	lmo0372	2163	96.9086
	lmo0374	2220	99.4624
	lmo0375	2221	99.5072
	lmo0376	2160	96.7742
	lmo0377	2186	97.9391
	lmo0382	2194	98.2975
	lmo0383	2145	96.1022
	lmo0384	2210	99.0143
	lmo0385	2190	98.1183
	lmo0386	2041	91.4427
	lmo0387	2221	99.5072
	lmo0388	2220	99.4624
	lmo0389	2199	98.5215
	lmo0390	2216	99.2832
	lmo0391	2220	99.4624
	lmo0392	2215	99.2384
	lmo0393	2221	99.5072
	lmo0394	2222	99.552
	lmo0396	2215	99.2384
	lmo0397	2190	98.1183
	lmo0398	2222	99.552
	lmo0399	2219	99.4176
	lmo0400	2156	96.595
	lmo0401	2075	92.9659
	lmo0402	2164	96.9534
	lmo0403	2222	99.552
	lmo0404	2218	99.3728
	lmo0405	2205	98.7903
	lmo0406	2215	99.2384
	lmo0407	2222	99.552
	lmo0408	2223	99.5968
	lmo0413	2223	99.5968
	lmo0414	2211	99.0591
	lmo0416	2221	99.5072
	lmo0418	2219	99.4176
	lmo0424	2184	97.8495
	lmo0426	2205	98.7903
	lmo0427	2221	99.5072
	lmo0428	2193	98.2527
	lmo0429	2083	93.3244
	lmo0430	2198	98.4767
	lmo0431	2224	99.6416
	lmo0432	2208	98.9247
	inlB (lmo0434)	1981	88.7545
	lmo0437	2159	96.7294
	lntA (lmo0438)	2201	98.6111
	lmo0439	2141	95.9229
	lmo0441	2131	95.4749
	lmo0442	2218	99.3728
	lmo0443	2186	97.9391
	lmo0449	2192	98.2079
	lmo0450	2221	99.5072
	lmo0451	2206	98.8351
	lmo0452	2092	93.7276
	lmo0453	2128	95.3405
	lmo0454	2211	99.0591
	lmo0455	2179	97.6254
	lmo0456	2166	97.043
	lmo0457	2169	97.1774
	lmo0458	2079	93.1452
	lmo0480	2186	97.9391
	lmo0481	2142	95.9677
	lmo0482	2146	96.147
	lmo0483	2205	98.7903
	lmo0484	2216	99.2832
	lmo0485	2201	98.6111
	lmo0486	2221	99.5072
	lmo0487	2216	99.2832
	lmo0488	2077	93.0556
	lmo0489	2138	95.7885
	lmo0490	2185	97.8943
	lmo0491	2155	96.5502
	lmo0494	2208	98.9247
	lmo0495	2185	97.8943
	lmo0496	2225	99.6864
	lmo0499	2176	97.491
	lmo0501	2149	96.2814
	lmo0502	2217	99.328
	lmo0505	2209	98.9695
	lmo0508	2118	94.8925
	lmo0509	2211	99.0591
	lmo0511	2223	99.5968
	lmo0512	2223	99.5968
	lmo0513	2222	99.552
	lmo0514	1699	76.1201
	lmo0515	2222	99.552
	lmo0516	2103	94.2204
	lmo0517	2219	99.4176
	lmo0518	2208	98.9247
	lmo0519	2140	95.8781
	lmo0520	2152	96.4158
	lmo0521	2187	97.9839
	lmo0522	2186	97.9391
	lmo0523	2218	99.3728
	lmo0524	2179	97.6254
	lmo0526	2213	99.1487
	lmo0527	2183	97.8047
	lmo0528	2155	96.5502
	lmo0529	2147	96.1918
	lmo0530	2112	94.6237
	lmo0531	2218	99.3728
	lmo0532	2201	98.6111
	lmo0533	2223	99.5968
	lmo0534	2159	96.7294
	lmo0535	2216	99.2832
	lmo0536	2197	98.4319
	lmo0537	2189	98.0735
	lmo0538	2020	90.5018
	lmo0539	2215	99.2384
	lmo0540	2202	98.6559
	lmo0541	2206	98.8351
	lmo0542	2222	99.552
	lmo0543	2203	98.7007
	lmo0544	2221	99.5072
	lmo0545	2223	99.5968
	lmo0546	2198	98.4767
	lmo0547	2221	99.5072
	lmo0551	2214	99.1935
	lmo0553	2222	99.552
	lmo0554	2187	97.9839
	lmo0555	2192	98.2079
	lmo0556	2202	98.6559
	lmo0557	2219	99.4176
	lmo0558	2208	98.9247
	lmo0559	2210	99.0143
	lmo0560	2182	97.7599
	lmo0562	2219	99.4176
	lmo0563	2214	99.1935
	lmo0564	2207	98.8799
	lmo0565	2225	99.6864
	lmo0566	2198	98.4767
	lmo0567	2101	94.1308
	lmo0568	2221	99.5072
	lmo0569	2147	96.1918
	lmo0570	2218	99.3728
	lmo0571	2220	99.4624
	lmo0572	2208	98.9247
	lmo0573	2206	98.8351
	lmo0574	2166	97.043
	lmo0575	2211	99.0591
	lmo0577	2215	99.2384
	lmo0578	2217	99.328
	lmo0579	2220	99.4624
	lmo0580	2220	99.4624
	cwhA (lmo0582)	1223	54.7939
	lmo0583	2167	97.0878
	lmo0584	2210	99.0143
	lmo0585	2215	99.2384
	lmo0586	2086	93.4588
	lmo0587	2045	91.6219
	lmo0588	2173	97.3566
	lmo0589	2220	99.4624
	lmo0590	2184	97.8495
	lmo0591	2213	99.1487
	lmo0592	2221	99.5072
	lmo0593	2219	99.4176
	lmo0594	2202	98.6559
	lmo0595	2180	97.6703
	lmo0596	2220	99.4624
	lmo0597	2211	99.0591
	lmo0600	2220	99.4624
	lmo0602	2215	99.2384
	lmo0603	2216	99.2832
	lmo0604	2219	99.4176
	lmo0605	2200	98.5663
	lmo0606	2220	99.4624
	lmo0607	2175	97.4462
	lmo0608	2199	98.5215
	lmo0609	2224	99.6416
	lmo0611	2222	99.552
	lmo0612	2217	99.328
	lmo0613	2218	99.3728
	lmo0615	2222	99.552
	lmo0616	2178	97.5806
	lmo0617	2212	99.1039
	lmo0618	2216	99.2832
	lmo0619	2219	99.4176
	lmo0620	2177	97.5358
	lmo0621	2204	98.7455
	lmo0622	2218	99.3728
	lmo0623	2220	99.4624
	lmo0624	2216	99.2832
	lmo0625	2221	99.5072
	lmo0626	2152	96.4158
	lmo0628	2199	98.5215
	lmo0629	2220	99.4624
	lmo0635	2204	98.7455
	lmo0636	2215	99.2384
	lmo0637	2212	99.1039
	lmo0639	2210	99.0143
	lmo0640	2192	98.2079
	lmo0641	2121	95.0269
	lmo0642	2213	99.1487
	lmo0643	2211	99.0591
	lmo0644	2194	98.2975
	lmo0645	2178	97.5806
	lmo0646	2193	98.2527
	lmo0647	2223	99.5968
	lmo0648	2217	99.328
	lmo0649	2213	99.1487
	lmo0650	2129	95.3853
	lmo0651	2215	99.2384
	lmo0652	2200	98.5663
	lmo0654	2223	99.5968
	lmo0655	2218	99.3728
	lmo0656	2218	99.3728
	lmo0657	2221	99.5072
	lmo0658	2121	95.0269
	lmo0659	1771	79.3459
	lmo0661	2192	98.2079
	lmo0662	2203	98.7007
	lmo0663	2213	99.1487
	lmo0664	2222	99.552
	lmo0665	2223	99.5968
	lmo0666	2220	99.4624
	lmo0667	2179	97.6254
	lmo0668	2145	96.1022
	lmo0669	2188	98.0287
	lmo0670	2221	99.5072
	lmo0672	2213	99.1487
	lmo0673	2222	99.552
	lmo0674	2191	98.1631
	lmo0675	2222	99.552
	lmo0676	2220	99.4624
	lmo0677	2219	99.4176
	lmo0678	2219	99.4176
	lmo0679	2216	99.2832
	lmo0680	2188	98.0287
	lmo0681	2207	98.8799
	lmo0682	2180	97.6703
	lmo0683	2218	99.3728
	lmo0684	2222	99.552
	lmo0685	2219	99.4176
	lmo0686	2222	99.552
	lmo0687	2221	99.5072
	lmo0688	2147	96.1918
	lmo0689	2216	99.2832
	lmo0690	2223	99.5968
	lmo0691	2222	99.552
	lmo0692	2167	97.0878
	lmo0693	2222	99.552
	lmo0694	2216	99.2832
	lmo0695	2205	98.7903
	lmo0696	2220	99.4624
	lmo0697	2190	98.1183
	lmo0698	2224	99.6416
	lmo0699	2207	98.8799
	lmo0700	2133	95.5645
	lmo0701	2165	96.9982
	lmo0703	2220	99.4624
	lmo0704	2223	99.5968
	lmo0705	2143	96.0125
	lmo0706	2213	99.1487
	lmo0707	2163	96.9086
	lmo0708	2220	99.4624
	lmo0709	2223	99.5968
	lmo0710	2215	99.2384
	lmo0711	2220	99.4624
	lmo0712	2220	99.4624
	lmo0713	2180	97.6703
	lmo0714	2182	97.7599
	lmo0715	2218	99.3728
	lmo0716	2181	97.7151
	lmo0717	2204	98.7455
	lmo0718	2208	98.9247
	lmo0719	2222	99.552
	lmo0720	2224	99.6416
	lmo0721	2218	99.3728
	lmo0722	2117	94.8477
	lmo0723	2181	97.7151
	lmo0724	2222	99.552
	lmo0725	2221	99.5072
	lmo0726	2220	99.4624
	lmo0727	2136	95.6989
	lmo0728	2220	99.4624
	lmo0729	2223	99.5968
	lmo0730	2221	99.5072
	lmo0741	2224	99.6416
	lmo0742	2211	99.0591
	lmo0743	2211	99.0591
	lmo0744	2118	94.8925
	lmo0745	2219	99.4176
	lmo0755	2207	98.8799
	lmo0756	1797	80.5108
	lmo0757	2213	99.1487
	lmo0758	1606	71.9534
	lmo0759	2207	98.8799
	lmo0760	2204	98.7455
	lmo0761	2209	98.9695
	lmo0762	2199	98.5215
	lmo0763	2218	99.3728
	lmo0764	2164	96.9534
	lmo0772	2225	99.6864
	lmo0773	2215	99.2384
	lmo0774	2196	98.3871
	lmo0775	2220	99.4624
	lmo0776	2212	99.1039
	lmo0777	2220	99.4624
	lmo0778	2177	97.5358
	lmo0779	2217	99.328
	lmo0781	2219	99.4176
	lmo0782	2219	99.4176
	lmo0783	2223	99.5968
	lmo0784	2220	99.4624
	lmo0785	2144	96.0573
	lmo0786	2219	99.4176
	lmo0787	2199	98.5215
	lmo0788	2130	95.4301
	lmo0790	2191	98.1631
	lmo0791	2212	99.1039
	lmo0793	2183	97.8047
	lmo0794	2209	98.9695
	lmo0795	2198	98.4767
	lmo0796	2218	99.3728
	lmo0797	2221	99.5072
	lmo0799	2219	99.4176
	lmo0800	2150	96.3262
	lmo0802	2217	99.328
	lmo0803	2149	96.2814
	lmo0804	2214	99.1935
	lmo0806	2220	99.4624
	lmo0807	2182	97.7599
	lmo0808	2177	97.5358
	lmo0809	2200	98.5663
	lmo0810	2145	96.1022
	lmo0811	2162	96.8638
	lmo0812	2178	97.5806
	lmo0813	2168	97.1326
	lmo0814	2156	96.595
	lmo0817	2198	98.4767
	lmo0818	2114	94.7133
	lmo0819	2198	98.4767
	lmo0820	2213	99.1487
	lmo0821	2204	98.7455
	lmo0822	2221	99.5072
	lmo0823	2204	98.7455
	lmo0824	2195	98.3423
	lmo0825	2199	98.5215
	lmo0826	2172	97.3118
	lmo0829	2108	94.4444
	lmo0830	2181	97.7151
	lmo0831	2217	99.328
	lmo0836	2222	99.552
	lmo0837	2141	95.9229
	lmo0838	2148	96.2366
	lmo0840	2222	99.552
	lmo0841	2116	94.8029
	lmo0843	2222	99.552
	lmo0844	2221	99.5072
	lmo0845	2156	96.595
	lmo0846	2212	99.1039
	lmo0847	2181	97.7151
	lmo0848	2218	99.3728
	lmo0850	2222	99.552
	lmo0851	2214	99.1935
	lmo0852	2212	99.1039
	lmo0853	2223	99.5968
	lmo0854	2219	99.4176
	lmo0855	2206	98.8351
	lmo0856	2166	97.043
	lmo0857	2203	98.7007
	lmo0858	2199	98.5215
	lmo0859	2194	98.2975
	lmo0860	2214	99.1935
	lmo0861	2162	96.8638
	lmo0862	2137	95.7437
	lmo0863	2185	97.8943
	lmo0864	2202	98.6559
	lmo0865	1859	83.2885
	lmo0866	2130	95.4301
	lmo0866a	2220	99.4624
	lmo0867	2225	99.6864
	lmo0871	2223	99.5968
	lmo0872	2208	98.9247
	lmo0873	2136	95.6989
	lmo0874	2222	99.552
	lmo0875	2222	99.552
	lmo0876	2166	97.043
	lmo0877	2210	99.0143
	lmo0878	2214	99.1935
	lmo0879	2214	99.1935
	lmo0881	2219	99.4176
	lmo0882	2219	99.4176
	lmo0883	2073	92.8763
	lmo0884	2136	95.6989
	lmo0885	2219	99.4176
	lmo0886	2177	97.5358
	lmo0887	2220	99.4624
	lmo0888	2220	99.4624
	lmo0889	2209	98.9695
	lmo0890	2221	99.5072
	lmo0891	2221	99.5072
	lmo0892	2215	99.2384
	rsbV (lmo0893)	2223	99.5968
	lmo0894	2222	99.552
	lmo0896	2222	99.552
	lmo0897	2174	97.4014
	lmo0898	2133	95.5645
	lmo0899	2161	96.819
	lmo0900	2223	99.5968
	lmo0901	2186	97.9391
	lmo0902	2204	98.7455
	lmo0903	2220	99.4624
	lmo0904	2201	98.6111
	lmo0905	2219	99.4176
	lmo0906	2150	96.3262
	lmo0907	2211	99.0591
	lmo0908	2190	98.1183
	lmo0909	2214	99.1935
	lmo0910	2153	96.4606
	lmo0911	2218	99.3728
	lmo0912	2188	98.0287
	lmo0913	2122	95.0717
	lmo0914	2222	99.552
	lmo0915	2186	97.9391
	lmo0916	2222	99.552
	lmo0917	2191	98.1631
	lmo0918	2208	98.9247
	lmo0919	2195	98.3423
	lmo0920	2170	97.2222
	lmo0921	2217	99.328
	lmo0922	2218	99.3728
	lmo0925	2179	97.6254
	lmo0926	2217	99.328
	lmo0927	2201	98.6111
	lmo0928	2206	98.8351
	lmo0930	2209	98.9695
	lmo0932	2222	99.552
	lmo0934	2190	98.1183
	lmo0935	2221	99.5072
	lmo0936	2037	91.2634
	lmo0937	2220	99.4624
	lmo0938	2224	99.6416
	lmo0939	2209	98.9695
	lmo0941	2184	97.8495
	lmo0942	2118	94.8925
	lmo0943	2221	99.5072
	lmo0944	2222	99.552
	lmo0945	2190	98.1183
	lmo0946	2223	99.5968
	lmo0947	2210	99.0143
	lmo0948	2219	99.4176
	lmo0951	2223	99.5968
	lmo0952	2220	99.4624
	lmo0953	2219	99.4176
	lmo0954	2221	99.5072
	lmo0955	2220	99.4624
	lmo0956	2214	99.1935
	lmo0957	2221	99.5072
	lmo0958	2218	99.3728
	lmo0959	2210	99.0143
	lmo0960	2211	99.0591
	lmo0961	2170	97.2222
	lmo0962	2220	99.4624
	lmo0963	2219	99.4176
	lmo0964	2222	99.552
	lmo0965	2219	99.4176
	lmo0966	2219	99.4176
	lmo0967	2220	99.4624
	lmo0968	2221	99.5072
	lmo0969	2206	98.8351
	lmo0970	2219	99.4176
	lmo0971	2217	99.328
	lmo0972	2220	99.4624
	lmo0973	2215	99.2384
	lmo0975	2218	99.3728
	lmo0976	2216	99.2832
	lmo0977	2187	97.9839
	lmo0978	2214	99.1935
	lmo0979	2057	92.1595
	lmo0980	2218	99.3728
	lmo0981	2184	97.8495
	lmo0982	2203	98.7007
	lmo0983	2222	99.552
	lmo0984	2223	99.5968
	lmo0985	2221	99.5072
	lmo0986	2034	91.129
	lmo0988	2166	97.043
	lmo0989	2211	99.0591
	lmo0990	2200	98.5663
	lmo0991	2224	99.6416
	lmo0992	2213	99.1487
	lmo0993	2168	97.1326
	lmo0994	2220	99.4624
	lmo0995	2191	98.1631
	lmo0996	2185	97.8943
	lmo0997	2157	96.6398
	lmo0998	2223	99.5968
	lmo0999	2207	98.8799
	lmo1000	2200	98.5663
	lmo1002	2225	99.6864
	lmo1003	2195	98.3423
	lmo1005	2217	99.328
	lmo1006	2189	98.0735
	lmo1007	2222	99.552
	lmo1008	2221	99.5072
	lmo1009	2223	99.5968
	lmo1010	2217	99.328
	lmo1011	2214	99.1935
	lmo1012	2216	99.2832
	lmo1013	2204	98.7455
	lmo1014	2214	99.1935
	lmo1015	2201	98.6111
	lmo1016	2212	99.1039
	lmo1017	2221	99.5072
	lmo1018	2208	98.9247
	lmo1019	2214	99.1935
	lmo1020	2225	99.6864
	lmo1021	2222	99.552
	lmo1022	2220	99.4624
	lmo1023	2221	99.5072
	lmo1024	2143	96.0125
	lmo1025	2202	98.6559
	lmo1026	2214	99.1935
	lmo1027	2210	99.0143
	lmo1028	2219	99.4176
	lmo1029	2218	99.3728
	lmo1037	2203	98.7007
	lmo1038	2214	99.1935
	lmo1039	2222	99.552
	lmo1040	2222	99.552
	lmo1041	2206	98.8351
	lmo1042	2189	98.0735
	lmo1044	2206	98.8351
	lmo1045	2222	99.552
	lmo1046	2223	99.5968
	lmo1047	2210	99.0143
	lmo1048	2223	99.5968
	lmo1049	2208	98.9247
	lmo1050	2216	99.2832
	lmo1051	2221	99.5072
	lmo1052	2220	99.4624
	lmo1053	2171	97.267
	lmo1054	2169	97.1774
	lmo1055	2167	97.0878
	lmo1056	2220	99.4624
	lmo1057	2191	98.1631
	lmo1058	2221	99.5072
	lmo1059	2216	99.2832
	lmo1064	2215	99.2384
	lmo1065	2221	99.5072
	lmo1067	2219	99.4176
	lmo1070	2222	99.552
	lmo1071	2221	99.5072
	lmo1072	2156	96.595
	lmo1073	2202	98.6559
	lmo1074	2221	99.5072
	lmo1075	2187	97.9839
	lmo1089	2221	99.5072
	lmo1092	2160	96.7742
	lmo1093	2189	98.0735
	lmo1094	2214	99.1935
	lmo1095	2219	99.4176
	lmo1096	2127	95.2957
	lmo1126	2193	98.2527
	lmo1131	2123	95.1165
	lmo1132	2085	93.414
	lmo1133	2212	99.1039
	lmo1135	2111	94.5789
	lmo1137	2218	99.3728
	lmo1138	2214	99.1935
	lmo1140	2220	99.4624
	lmo1141	2186	97.9391
	lmo1142	2205	98.7903
	lmo1143	2214	99.1935
	lmo1144	2223	99.5968
	lmo1145	2220	99.4624
	lmo1146	2219	99.4176
	lmo1147	2219	99.4176
	lmo1148	2166	97.043
	lmo1149	2219	99.4176
	lmo1150	2218	99.3728
	lmo1152	2222	99.552
	lmo1153	2195	98.3423
	lmo1154	2219	99.4176
	lmo1155	2218	99.3728
	lmo1156	2167	97.0878
	lmo1157	2216	99.2832
	lmo1158	2218	99.3728
	lmo1160	2218	99.3728
	lmo1161	2200	98.5663
	lmo1162	2221	99.5072
	lmo1163	2227	99.776
	lmo1164	2197	98.4319
	lmo1165	2184	97.8495
	lmo1166	2189	98.0735
	lmo1167	2218	99.3728
	lmo1168	2180	97.6703
	lmo1169	2206	98.8351
	lmo1170	2163	96.9086
	lmo1171	2205	98.7903
	lmo1172	2222	99.552
	lmo1173	2219	99.4176
	lmo1174	2168	97.1326
	lmo1175	2209	98.9695
	lmo1176	2219	99.4176
	lmo1177	2218	99.3728
	lmo1178	2218	99.3728
	lmo1179	2188	98.0287
	lmo1180	2220	99.4624
	lmo1181	2210	99.0143
	lmo1182	2222	99.552
	lmo1183	2211	99.0591
	lmo1184	2219	99.4176
	lmo1185	2221	99.5072
	lmo1186	2214	99.1935
	lmo1187	2221	99.5072
	lmo1190	2222	99.552
	lmo1191	2142	95.9677
	lmo1192	2180	97.6703
	lmo1193	2224	99.6416
	lmo1194	2197	98.4319
	lmo1195	2220	99.4624
	lmo1196	2215	99.2384
	lmo1198	2173	97.3566
	lmo1199	2204	98.7455
	lmo1200	2204	98.7455
	lmo1201	2160	96.7742
	lmo1202	2194	98.2975
	lmo1203	2211	99.0591
	lmo1204	2216	99.2832
	lmo1205	2221	99.5072
	lmo1206	2213	99.1487
	lmo1208	2176	97.491
	lmo1209	2220	99.4624
	lmo1210	2222	99.552
	lmo1211	2221	99.5072
	lmo1212	2217	99.328
	lmo1215	2201	98.6111
	lmo1216	2218	99.3728
	lmo1217	2217	99.328
	lmo1218	2198	98.4767
	lmo1219	2222	99.552
	lmo1220	2223	99.5968
	lmo1221	2209	98.9695
	lmo1222	2096	93.9068
	lmo1223	2207	98.8799
	lmo1225	2220	99.4624
	lmo1226	2123	95.1165
	lmo1227	2194	98.2975
	lmo1228	2209	98.9695
	lmo1229	2221	99.5072
	lmo1230	2224	99.6416
	lmo1231	2153	96.4606
	lmo1232	2112	94.6237
	lmo1233	2219	99.4176
	lmo1234	2187	97.9839
	lmo1235	2211	99.0591
	lmo1236	2223	99.5968
	lmo1237	2220	99.4624
	lmo1238	2205	98.7903
	lmo1239	2212	99.1039
	lmo1240	2212	99.1039
	lmo1242	2214	99.1935
	lmo1244	2203	98.7007
	lmo1245	2221	99.5072
	lmo1246	2216	99.2832
	lmo1247	2223	99.5968
	lmo1248	2212	99.1039
	lmo1249	2221	99.5072
	lmo1250	2194	98.2975
	lmo1251	2220	99.4624
	lmo1252	2218	99.3728
	lmo1253	2218	99.3728
	lmo1254	2173	97.3566
	lmo1255	2209	98.9695
	lmo1257	2222	99.552
	lmo1258	2218	99.3728
	lmo1260	2220	99.4624
	lmo1261	2144	96.0573
	lmo1262	2218	99.3728
	lmo1267	2219	99.4176
	lmo1268	2216	99.2832
	lmo1269	2223	99.5968
	lmo1270	2217	99.328
	lmo1271	2220	99.4624
	lmo1272	2219	99.4176
	lmo1273	2223	99.5968
	lmo1274	2202	98.6559
	lmo1275	2189	98.0735
	lmo1277	2188	98.0287
	lmo1278	2222	99.552
	lmo1279	2199	98.5215
	lmo1280	2216	99.2832
	lmo1281	2221	99.5072
	lmo1282	2220	99.4624
	lmo1283	2215	99.2384
	lmo1284	2220	99.4624
	lmo1285	2219	99.4176
	lmo1286	2157	96.6398
	lmo1287	2146	96.147
	lmo1288	2218	99.3728
	lmo1292	2206	98.8351
	lmo1293	2175	97.4462
	lmo1294	2206	98.8351
	lmo1295	2224	99.6416
	lmo1296	2211	99.0591
	lmo1297	2218	99.3728
	lmo1298	2225	99.6864
	lmo1299	2222	99.552
	lmo1301	2221	99.5072
	lmo1302	2221	99.5072
	lmo1303	2222	99.552
	lmo1304	2222	99.552
	lmo1305	2177	97.5358
	lmo1306	2220	99.4624
	lmo1309	2222	99.552
	lmo1310	2214	99.1935
	lmo1313	2223	99.5968
	lmo1314	2218	99.3728
	lmo1315	2222	99.552
	lmo1316	2221	99.5072
	lmo1317	2174	97.4014
	lmo1318	2212	99.1039
	lmo1319	2211	99.0591
	lmo1320	2153	96.4606
	lmo1321	2220	99.4624
	lmo1322	2218	99.3728
	lmo1323	2220	99.4624
	lmo1324	2221	99.5072
	lmo1325	2150	96.3262
	lmo1326	2223	99.5968
	lmo1327	2219	99.4176
	lmo1328	2206	98.8351
	lmo1329	2212	99.1039
	lmo1330	2221	99.5072
	lmo1331	2182	97.7599
	lmo1332	2213	99.1487
	lmo1333	2219	99.4176
	lmo1333a	2222	99.552
	lmo1335	880	39.4265
	lmo1336	2220	99.4624
	lmo1337	2204	98.7455
	lmo1338	2219	99.4176
	lmo1339	2214	99.1935
	lmo1341	2224	99.6416
	lmo1342	2223	99.5968
	lmo1344	2219	99.4176
	lmo1345	2219	99.4176
	lmo1347	2191	98.1631
	lmo1348	2202	98.6559
	lmo1349	2217	99.328
	lmo1350	2205	98.7903
	lmo1351	2222	99.552
	lmo1352	2225	99.6864
	lmo1353	2208	98.9247
	lmo1354	2198	98.4767
	lmo1355	2225	99.6864
	lmo1356	2224	99.6416
	lmo1357	2212	99.1039
	lmo1358	2221	99.5072
	lmo1359	2221	99.5072
	lmo1360	2219	99.4176
	lmo1361	2205	98.7903
	lmo1362	2220	99.4624
	lmo1363	2209	98.9695
	lmo1364	239	10.7079
	lmo1366	2204	98.7455
	lmo1367	2223	99.5968
	lmo1368	2178	97.5806
	lmo1369	2211	99.0591
	lmo1370	2223	99.5968
	lmo1371	2204	98.7455
	lmo1372	2191	98.1631
	lmo1373	2219	99.4176
	lmo1374	2164	96.9534
	lmo1375	2185	97.8943
	lmo1376	2224	99.6416
	lmo1378	2200	98.5663
	lmo1379	2217	99.328
	lmo1380	2220	99.4624
	lmo1381	2221	99.5072
	lmo1383	2216	99.2832
	lmo1384	2173	97.3566
	lmo1385	2221	99.5072
	lmo1386	2151	96.371
	lmo1387	2210	99.0143
	lmo1388	2224	99.6416
	lmo1389	2220	99.4624
	lmo1390	2222	99.552
	lmo1391	2220	99.4624
	lmo1392	2200	98.5663
	lmo1393	2211	99.0591
	lmo1394	2218	99.3728
	lmo1395	2210	99.0143
	lmo1396	2220	99.4624
	lmo1397	2215	99.2384
	lmo1398	2218	99.3728
	lmo1399	2220	99.4624
	lmo1400	2218	99.3728
	lmo1401	2219	99.4176
	lmo1402	2221	99.5072
	lmo1403	2125	95.2061
	lmo1404	2181	97.7151
	lmo1406	2217	99.328
	lmo1407	2225	99.6864
	lmo1408	2221	99.5072
	lmo1409	2204	98.7455
	lmo1411	2218	99.3728
	lmo1412	2137	95.7437
	lmo1413	2127	95.2957
	lmo1415	2180	97.6703
	lmo1416	2220	99.4624
	lmo1417	2164	96.9534
	lmo1418	2209	98.9695
	lmo1419	2212	99.1039
	lmo1420	2223	99.5968
	lmo1421	2216	99.2832
	lmo1422	2193	98.2527
	lmo1423	2200	98.5663
	lmo1424	2215	99.2384
	lmo1425	2222	99.552
	lmo1426	2212	99.1039
	lmo1427	2193	98.2527
	lmo1428	2215	99.2384
	lmo1429	2192	98.2079
	lmo1430	2213	99.1487
	lmo1431	2170	97.2222
	lmo1432	2219	99.4176
	lmo1433	2191	98.1631
	lmo1434	2199	98.5215
	lmo1435	2224	99.6416
	lmo1436	2215	99.2384
	lmo1437	2211	99.0591
	lmo1438	2201	98.6111
	lmo1439	2221	99.5072
	lmo1440	2217	99.328
	lmo1442	2208	98.9247
	lmo1443	2220	99.4624
	lmo1444	2217	99.328
	lmo1445	2217	99.328
	lmo1446	2217	99.328
	lmo1447	2215	99.2384
	lmo1448	2212	99.1039
	lmo1449	2212	99.1039
	lmo1450	2216	99.2832
	lmo1452	2217	99.328
	lmo1453	2217	99.328
	lmo1454	2219	99.4176
	lmo1455	2182	97.7599
	lmo1456	2223	99.5968
	lmo1457	2215	99.2384
	lmo1458	2160	96.7742
	lmo1459	2208	98.9247
	lmo1460	2206	98.8351
	lmo1461	2217	99.328
	lmo1462	2221	99.5072
	lmo1463	2221	99.5072
	lmo1464	2220	99.4624
	lmo1465	2221	99.5072
	lmo1466	2208	98.9247
	lmo1467	2218	99.3728
	lmo1468	2221	99.5072
	lmo1469	454	20.3405
	lmo1470	2160	96.7742
	lmo1471	2207	98.8799
	lmo1472	2207	98.8799
	lmo1473	2184	97.8495
	lmo1474	2221	99.5072
	lmo1475	2221	99.5072
	lmo1476	2195	98.3423
	lmo1479	2219	99.4176
	lmo1480	2222	99.552
	lmo1481	2218	99.3728
	lmo1482	2183	97.8047
	lmo1483	2206	98.8351
	lmo1484	2221	99.5072
	lmo1485	2219	99.4176
	lmo1486	2222	99.552
	lmo1487	2219	99.4176
	lmo1488	2221	99.5072
	lmo1489	2221	99.5072
	lmo1490	2224	99.6416
	lmo1491	2213	99.1487
	lmo1492	2224	99.6416
	lmo1493	2191	98.1631
	lmo1494	2222	99.552
	lmo1495	2221	99.5072
	lmo1496	2221	99.5072
	lmo1497	2222	99.552
	lmo1498	2224	99.6416
	lmo1500	2211	99.0591
	lmo1501	2218	99.3728
	lmo1502	2221	99.5072
	lmo1503	2220	99.4624
	lmo1504	2174	97.4014
	lmo1505	2223	99.5968
	lmo1507	2224	99.6416
	lhkA (lmo1508)	2219	99.4176
	lmo1509	2171	97.267
	lmo1510	2213	99.1487
	lmo1511	2214	99.1935
	lmo1512	2217	99.328
	lmo1513	2171	97.267
	lmo1514	2183	97.8047
	lmo1516	2218	99.3728
	lmo1517	2219	99.4176
	lmo1518	2222	99.552
	lmo1519	2189	98.0735
	lmo1520	2209	98.9695
	lmo1521	2205	98.7903
	lmo1523	2182	97.7599
	lmo1524	2220	99.4624
	lmo1525	2183	97.8047
	lmo1526	2220	99.4624
	lmo1527	2178	97.5806
	lmo1528	2220	99.4624
	lmo1529	2221	99.5072
	lmo1530	2218	99.3728
	lmo1531	2219	99.4176
	lmo1532	2223	99.5968
	lmo1533	2220	99.4624
	lmo1534	2221	99.5072
	lmo1535	2218	99.3728
	lmo1536	2222	99.552
	lmo1537	2215	99.2384
	lmo1538	2218	99.3728
	lmo1539	2220	99.4624
	lmo1540	2221	99.5072
	lmo1541	2220	99.4624
	lmo1542	2219	99.4176
	lmo1543	2214	99.1935
	lmo1544	2218	99.3728
	lmo1545	2223	99.5968
	lmo1546	2220	99.4624
	lmo1547	2223	99.5968
	lmo1548	2221	99.5072
	lmo1549	2215	99.2384
	lmo1552	2208	98.9247
	lmo1553	2199	98.5215
	lmo1554	2215	99.2384
	lmo1555	2223	99.5968
	lmo1556	2224	99.6416
	lmo1557	2210	99.0143
	lmo1558	2223	99.5968
	lmo1559	2180	97.6703
	lmo1560	2212	99.1039
	lmo1561	2173	97.3566
	lmo1562	2216	99.2832
	lmo1563	2223	99.5968
	lmo1564	2161	96.819
	lmo1565	2127	95.2957
	lmo1566	2199	98.5215
	lmo1567	2211	99.0591
	lmo1568	2222	99.552
	lmo1569	2214	99.1935
	lmo1570	2190	98.1183
	lmo1571	2221	99.5072
	lmo1572	2216	99.2832
	lmo1575	2194	98.2975
	lmo1576	2209	98.9695
	lmo1577	2213	99.1487
	lmo1578	2188	98.0287
	lmo1579	2200	98.5663
	lmo1580	2222	99.552
	lmo1581	2136	95.6989
	lmo1582	2218	99.3728
	lmo1583	2221	99.5072
	lmo1584	2222	99.552
	lmo1585	2211	99.0591
	lmo1586	2216	99.2832
	lmo1587	2211	99.0591
	lmo1588	2200	98.5663
	lmo1589	2195	98.3423
	lmo1590	2190	98.1183
	lmo1591	2191	98.1631
	lmo1592	2201	98.6111
	lmo1593	2219	99.4176
	lmo1594	2221	99.5072
	lmo1595	2223	99.5968
	lmo1596	2220	99.4624
	lmo1598	2212	99.1039
	lmo1599	2221	99.5072
	lmo1600	2222	99.552
	lmo1601	2221	99.5072
	lmo1602	2222	99.552
	lmo1603	2206	98.8351
	lmo1604	2221	99.5072
	lmo1605	2217	99.328
	lmo1606	2155	96.5502
	lmo1607	2182	97.7599
	lmo1608	2211	99.0591
	lmo1609	2219	99.4176
	lmo1611	1904	85.3047
	lmo1612	2221	99.5072
	lmo1613	2220	99.4624
	lmo1614	2138	95.7885
	lmo1615	2222	99.552
	lmo1616	2198	98.4767
	mdrM (lmo1617)	2197	98.4319
	lmo1618	2223	99.5968
	dat (lmo1619)	2223	99.5968
	lmo1620	2202	98.6559
	lmo1621	2220	99.4624
	lmo1622	2219	99.4176
	lmo1623	2211	99.0591
	lmo1624	2203	98.7007
	lmo1625	2185	97.8943
	lmo1626	2222	99.552
	lmo1627	2219	99.4176
	lmo1628	2220	99.4624
	lmo1629	2222	99.552
	lmo1630	2222	99.552
	lmo1631	2214	99.1935
	lmo1632	2214	99.1935
	lmo1633	2211	99.0591
	lmo1635	2220	99.4624
	lmo1636	2222	99.552
	lmo1637	2216	99.2832
	lmo1638	2210	99.0143
	lmo1639	2185	97.8943
	lmo1640	2225	99.6864
	lmo1641	2161	96.819
	lmo1643	2221	99.5072
	lmo1644	2139	95.8333
	lmo1645	2044	91.5771
	lmo1646	2177	97.5358
	lmo1647	2215	99.2384
	lmo1649	2221	99.5072
	lmo1650	2223	99.5968
	lmo1651	2172	97.3118
	lmo1652	2038	91.3082
	lmo1653	2218	99.3728
	lmo1654	2221	99.5072
	lmo1657	2221	99.5072
	lmo1658	2221	99.5072
	lmo1660	2144	96.0573
	lmo1661	2178	97.5806
	lmo1662	2143	96.0125
	lmo1663	2177	97.5358
	lmo1664	2203	98.7007
	lmo1665	2221	99.5072
	lmo1667	2154	96.5054
	lmo1668	2222	99.552
	lmo1669	2207	98.8799
	lmo1672	2189	98.0735
	lmo1673	2191	98.1631
	lmo1674	2207	98.8799
	lmo1675	2194	98.2975
	lmo1676	2185	97.8943
	lmo1677	2220	99.4624
	lmo1678	2123	95.1165
	lmo1679	2212	99.1039
	lmo1680	2102	94.1756
	lmo1681	2167	97.0878
	lmo1682	2218	99.3728
	lmo1683	2220	99.4624
	lmo1684	2200	98.5663
	lmo1685	2132	95.5197
	lmo1686	2217	99.328
	lmo1687	2220	99.4624
	lmo1688	2219	99.4176
	lmo1689	2213	99.1487
	lmo1690	2221	99.5072
	lmo1691	2220	99.4624
	lmo1692	2224	99.6416
	lmo1693	2217	99.328
	lmo1694	2219	99.4176
	lmo1695	2166	97.043
	lmo1696	2218	99.3728
	lmo1697	2214	99.1935
	lmo1698	2218	99.3728
	lmo1699	2219	99.4176
	lmo1700	2221	99.5072
	lmo1701	2214	99.1935
	lmo1702	2225	99.6864
	lmo1704	2223	99.5968
	lmo1705	2219	99.4176
	lmo1706	2221	99.5072
	lmo1707	2218	99.3728
	lmo1708	2214	99.1935
	lmo1709	2215	99.2384
	lmo1710	2182	97.7599
	lmo1711	2206	98.8351
	lmo1712	2212	99.1039
	lmo1713	2189	98.0735
	lmo1715	2209	98.9695
	lmo1718	2207	98.8799
	lmo1720	2220	99.4624
	lmo1721	2164	96.9534
	lmo1722	2171	97.267
	lmo1726	2208	98.9247
	lmo1727	2214	99.1935
	lmo1728	2125	95.2061
	lmo1729	2095	93.862
	lmo1730	2210	99.0143
	lmo1731	2208	98.9247
	lmo1732	2198	98.4767
	lmo1733	2180	97.6703
	lmo1734	2111	94.5789
	lmo1735	2189	98.0735
	lmo1736	2213	99.1487
	lmo1737	2189	98.0735
	lmo1738	2212	99.1039
	lmo1739	2216	99.2832
	lmo1740	2220	99.4624
	lmo1742	2161	96.819
	lmo1743	2219	99.4176
	lmo1744	2223	99.5968
	lmo1748	2207	98.8799
	lmo1749	2223	99.5968
	lmo1750	2220	99.4624
	lmo1752	2217	99.328
	lmo1753	2223	99.5968
	lmo1754	2211	99.0591
	lmo1755	2202	98.6559
	lmo1756	2219	99.4176
	lmo1757	2217	99.328
	lmo1758	2131	95.4749
	lmo1759	2163	96.9086
	lmo1760	2221	99.5072
	lmo1761	2192	98.2079
	lmo1762	2222	99.552
	lmo1763	2219	99.4176
	lmo1764	2198	98.4767
	lmo1765	2180	97.6703
	lmo1766	2218	99.3728
	lmo1767	2179	97.6254
	lmo1768	2162	96.8638
	lmo1771	2221	99.5072
	lmo1772	2215	99.2384
	lmo1773	2203	98.7007
	lmo1774	2212	99.1039
	lmo1775	2220	99.4624
	lmo1776	2221	99.5072
	lmo1777	2219	99.4176
	lmo1778	2204	98.7455
	lmo1779	2223	99.5968
	lmo1780	2213	99.1487
	lmo1782	2207	98.8799
	lmo1783	2221	99.5072
	lmo1784	2221	99.5072
	lmo1785	2221	99.5072
	inlC (lmo1786)	2217	99.328
	lmo1787	2223	99.5968
	lmo1788	2221	99.5072
	lmo1790	2184	97.8495
	lmo1791	2223	99.5968
	lmo1792	2221	99.5072
	lmo1793	2213	99.1487
	lmo1794	2223	99.5968
	lmo1795	2190	98.1183
	lmo1796	2221	99.5072
	lmo1797	2217	99.328
	lmo1798	2157	96.6398
	lmo1801	2214	99.1935
	lmo1802	2221	99.5072
	lmo1803	2206	98.8351
	lmo1804	2131	95.4749
	lmo1805	2222	99.552
	lmo1806	2222	99.552
	lmo1807	2202	98.6559
	lmo1808	2206	98.8351
	lmo1809	2218	99.3728
	lmo1810	2221	99.5072
	lmo1811	2178	97.5806
	lmo1813	2217	99.328
	lmo1814	2200	98.5663
	lmo1815	2223	99.5968
	lmo1816	484	21.6846
	lmo1817	2223	99.5968
	lmo1818	2220	99.4624
	lmo1819	2217	99.328
	lmo1820	2207	98.8799
	lmo1822	2204	98.7455
	lmo1823	2194	98.2975
	lmo1824	2177	97.5358
	lmo1825	2150	96.3262
	lmo1826	2222	99.552
	lmo1827	2219	99.4176
	lmo1828	2215	99.2384
	lmo1829	2179	97.6254
	lmo1830	2221	99.5072
	lmo1831	2218	99.3728
	lmo1832	2211	99.0591
	lmo1833	2205	98.7903
	lmo1834	2202	98.6559
	lmo1835	2131	95.4749
	lmo1836	2211	99.0591
	lmo1837	2215	99.2384
	lmo1838	2210	99.0143
	lmo1839	1925	86.2455
	lmo1840	2226	99.7312
	lmo1841	2219	99.4176
	lmo1843	2212	99.1039
	lmo1845	2196	98.3871
	lmo1848	2218	99.3728
	lmo1849	2224	99.6416
	lmo1850	2222	99.552
	lmo1851	2165	96.9982
	lmo1852	2224	99.6416
	lmo1853	2131	95.4749
	lmo1854	2222	99.552
	lmo1855	2222	99.552
	lmo1856	2223	99.5968
	lmo1857	2218	99.3728
	lmo1858	2177	97.5358
	lmo1859	2219	99.4176
	lmo1860	2223	99.5968
	lmo1861	2205	98.7903
	lmo1862	2213	99.1487
	lmo1863	2222	99.552
	lmo1864	2218	99.3728
	lmo1865	2222	99.552
	lmo1866	2218	99.3728
	lmo1867	2016	90.3226
	lmo1868	2224	99.6416
	lmo1869	2174	97.4014
	lmo1870	2215	99.2384
	lmo1871	2155	96.5502
	lmo1872	2215	99.2384
	lmo1873	2225	99.6864
	lmo1874	2204	98.7455
	lmo1875	2184	97.8495
	lmo1878	2217	99.328
	lmo1880	2219	99.4176
	lmo1881	2215	99.2384
	lmo1882	2218	99.3728
	lmo1883	2212	99.1039
	lmo1884	2204	98.7455
	lmo1885	2223	99.5968
	lmo1886	2212	99.1039
	lmo1887	2216	99.2832
	lmo1888	2221	99.5072
	lmo1889	2220	99.4624
	lmo1890	2217	99.328
	lmo1891	2220	99.4624
	lmo1892	2184	97.8495
	lmo1893	2219	99.4176
	lmo1894	2217	99.328
	lmo1895	2219	99.4176
	lmo1896	2206	98.8351
	lmo1897	2217	99.328
	lmo1898	2218	99.3728
	lmo1899	2143	96.0125
	lmo1900	2219	99.4176
	lmo1901	2220	99.4624
	lmo1902	2221	99.5072
	lmo1903	2207	98.8799
	lmo1904	2205	98.7903
	lmo1905	2213	99.1487
	lmo1906	2222	99.552
	lmo1907	2210	99.0143
	lmo1908	2218	99.3728
	lmo1909	2215	99.2384
	lmo1910	2185	97.8943
	lmo1911	2217	99.328
	lmo1912	2210	99.0143
	lmo1913	2205	98.7903
	lmo1914	2220	99.4624
	lmo1915	2154	96.5054
	lmo1916	2198	98.4767
	lmo1917	2181	97.7151
	lmo1918	2160	96.7742
	lmo1919	2221	99.5072
	lmo1920	2219	99.4176
	lmo1921	2218	99.3728
	lmo1922	2199	98.5215
	lmo1923	2194	98.2975
	lmo1924	2213	99.1487
	lmo1925	2128	95.3405
	lmo1926	2221	99.5072
	lmo1927	2187	97.9839
	lmo1928	2218	99.3728
	lmo1929	2220	99.4624
	lmo1930	2218	99.3728
	lmo1931	2224	99.6416
	lmo1932	2204	98.7455
	lmo1933	2221	99.5072
	lmo1934	2223	99.5968
	lmo1935	2199	98.5215
	lmo1936	2224	99.6416
	lmo1937	2223	99.5968
	lmo1938	2218	99.3728
	lmo1939	2221	99.5072
	lmo1940	2217	99.328
	lmo1941	2214	99.1935
	lmo1942	2139	95.8333
	lmo1944	2217	99.328
	lmo1946	2219	99.4176
	lmo1947	2190	98.1183
	lmo1948	2220	99.4624
	lmo1949	2223	99.5968
	lmo1950	2223	99.5968
	lmo1951	2222	99.552
	lmo1952	2180	97.6703
	lmo1953	2219	99.4176
	lmo1954	2203	98.7007
	lmo1955	2220	99.4624
	lmo1957	2211	99.0591
	lmo1958	2207	98.8799
	lmo1959	2217	99.328
	lmo1960	2222	99.552
	lmo1963	2219	99.4176
	lmo1964	2214	99.1935
	lmo1965	2218	99.3728
	lmo1966	2147	96.1918
	lmo1967	2205	98.7903
	lmo1975	2206	98.8351
	lmo1976	2216	99.2832
	lmo1977	2201	98.6111
	lmo1978	2206	98.8351
	lmo1979	2222	99.552
	lmo1981	2219	99.4176
	lmo1982	2216	99.2832
	lmo1983	2207	98.8799
	lmo1984	2167	97.0878
	lmo1985	2219	99.4176
	lmo1986	2211	99.0591
	lmo1987	2213	99.1487
	lmo1988	2204	98.7455
	lmo1989	2204	98.7455
	lmo1990	2220	99.4624
	lmo1991	2187	97.9839
	lmo1992	2223	99.5968
	lmo1993	2189	98.0735
	lmo1994	2221	99.5072
	lmo1995	2190	98.1183
	lmo1996	2135	95.6541
	lmo1997	2207	98.8799
	lmo1998	2204	98.7455
	lmo1999	2197	98.4319
	lmo2000	2213	99.1487
	lmo2001	2213	99.1487
	lmo2002	2219	99.4176
	lmo2003	2213	99.1487
	lmo2004	2202	98.6559
	lmo2005	2200	98.5663
	lmo2006	2180	97.6703
	lmo2007	2181	97.7151
	lmo2008	2208	98.9247
	lmo2009	2208	98.9247
	lmo2010	2142	95.9677
	lmo2011	2185	97.8943
	lmo2012	2221	99.5072
	lmo2013	2140	95.8781
	lmo2014	1888	84.5878
	lmo2015	2013	90.1882
	lmo2017	2201	98.6111
	lmo2018	2166	97.043
	lmo2019	2089	93.5932
	lmo2020	2220	99.4624
	lmo2021	2220	99.4624
	lmo2028	2211	99.0591
	lmo2029	2222	99.552
	lmo2030	2224	99.6416
	lmo2031	2215	99.2384
	lmo2032	2195	98.3423
	lmo2033	2212	99.1039
	lmo2034	2215	99.2384
	lmo2035	2211	99.0591
	lmo2036	2145	96.1022
	lmo2037	2202	98.6559
	lmo2039	2177	97.5358
	lmo2040	2222	99.552
	lmo2041	2215	99.2384
	lmo2042	2220	99.4624
	lmo2047	1377	61.6935
	lmo2048	2222	99.552
	lmo2049	2182	97.7599
	lmo2050	2116	94.8029
	lmo2051	2212	99.1039
	lmo2052	2200	98.5663
	lmo2053	2216	99.2832
	lmo2054	2220	99.4624
	lmo2055	2224	99.6416
	lmo2056	2218	99.3728
	lmo2057	2221	99.5072
	lmo2058	2200	98.5663
	lmo2059	2220	99.4624
	lmo2060	2212	99.1039
	lmo2061	2216	99.2832
	lmo2062	2139	95.8333
	lmo2063	2220	99.4624
	lmo2064	2223	99.5968
	lmo2065	2217	99.328
	lmo2066	2222	99.552
	lmo2067	2219	99.4176
	lmo2068	2130	95.4301
	lmo2069	2222	99.552
	lmo2070	2212	99.1039
	lmo2071	2223	99.5968
	lmo2072	2213	99.1487
	lmo2073	2156	96.595
	lmo2074	2203	98.7007
	lmo2075	2210	99.0143
	lmo2076	2220	99.4624
	lmo2077	2214	99.1935
	lmo2078	2221	99.5072
	lmo2079	2202	98.6559
	lmo2080	2221	99.5072
	lmo2082	2217	99.328
	lmo2083	2207	98.8799
	lmo2084	2186	97.9391
	lmo2086	2038	91.3082
	lmo2087	2194	98.2975
	lmo2088	2220	99.4624
	lmo2089	2195	98.3423
	lmo2090	2181	97.7151
	lmo2091	2119	94.9373
	lmo2092	2191	98.1631
	lmo2093	2221	99.5072
	lmo2094	2218	99.3728
	lmo2095	2219	99.4176
	lmo2096	2201	98.6111
	lmo2097	2223	99.5968
	lmo2098	2221	99.5072
	lmo2099	2158	96.6846
	lmo2100	2148	96.2366
	lmo2101	2211	99.0591
	lmo2102	2182	97.7599
	lmo2103	2174	97.4014
	lmo2104	2222	99.552
	lmo2105	2133	95.5645
	lmo2106	2204	98.7455
	lmo2107	2213	99.1487
	lmo2108	2145	96.1022
	lmo2109	2112	94.6237
	lmo2110	2148	96.2366
	lmo2111	2207	98.8799
	lmo2112	2222	99.552
	lmo2113	2216	99.2832
	lmo2114	2185	97.8943
	lmo2115	2136	95.6989
	lmo2116	2192	98.2079
	lmo2117	2218	99.3728
	lmo2118	2203	98.7007
	lmo2119	2212	99.1039
	lmo2120	2223	99.5968
	lmo2122	2203	98.7007
	lmo2123	2220	99.4624
	lmo2124	2211	99.0591
	lmo2125	2200	98.5663
	lmo2126	2201	98.6111
	lmo2127	2221	99.5072
	lmo2130	2189	98.0735
	lmo2139	2175	97.4462
	lmo2140	2184	97.8495
	lmo2141	2219	99.4176
	lmo2142	2226	99.7312
	lmo2143	2092	93.7276
	lmo2144	2219	99.4176
	lmo2145	2208	98.9247
	lmo2146	2223	99.5968
	lmo2147	2173	97.3566
	lmo2149	2222	99.552
	lmo2150	2221	99.5072
	lmo2151	2221	99.5072
	lmo2152	2221	99.5072
	lmo2153	2221	99.5072
	lmo2154	2210	99.0143
	lmo2155	2169	97.1774
	lmo2156	2220	99.4624
	lmo2158	2220	99.4624
	lmo2159	2206	98.8351
	lmo2160	2201	98.6111
	lmo2161	2216	99.2832
	lmo2162	2210	99.0143
	lmo2163	2195	98.3423
	lmo2164	2225	99.6864
	lmo2165	2216	99.2832
	lmo2166	2220	99.4624
	lmo2167	2217	99.328
	lmo2168	2224	99.6416
	lmo2169	2219	99.4176
	lmo2170	2212	99.1039
	lmo2171	2195	98.3423
	lmo2172	2180	97.6703
	lmo2173	2204	98.7455
	lmo2174	2178	97.5806
	lmo2175	2018	90.4122
	lmo2177	2221	99.5072
	lmo2179	1968	88.172
	lmo2182	2183	97.8047
	lmo2183	2216	99.2832
	lmo2184	2209	98.9695
	lmo2186	2218	99.3728
	lmo2187	2219	99.4176
	lmo2188	2186	97.9391
	lmo2189	2221	99.5072
	lmo2190	2221	99.5072
	lmo2191	2224	99.6416
	lmo2192	2224	99.6416
	lmo2193	2220	99.4624
	lmo2194	2224	99.6416
	lmo2195	2219	99.4176
	lmo2197	2219	99.4176
	lmo2198	2220	99.4624
	lmo2199	2224	99.6416
	lmo2200	2221	99.5072
	lmo2201	2218	99.3728
	lmo2202	2222	99.552
	lmo2203	2207	98.8799
	lmo2204	2221	99.5072
	lmo2205	2218	99.3728
	lmo2206	1791	80.2419
	lmo2207	2218	99.3728
	lmo2208	2217	99.328
	lmo2209	2211	99.0591
	lmo2210	2222	99.552
	lmo2211	2215	99.2384
	lmo2212	2214	99.1935
	lmo2213	2217	99.328
	lmo2214	2198	98.4767
	lmo2215	2217	99.328
	lmo2216	2221	99.5072
	lmo2217	2223	99.5968
	lmo2218	2224	99.6416
	lmo2220	2217	99.328
	lmo2221	2166	97.043
	lmo2222	2192	98.2079
	lmo2223	2221	99.5072
	lmo2225	2200	98.5663
	lmo2227	2213	99.1487
	lmo2228	2222	99.552
	lmo2229	2168	97.1326
	lmo2230	2221	99.5072
	lmo2231	2221	99.5072
	lmo2232	2204	98.7455
	lmo2233	2199	98.5215
	lmo2234	2184	97.8495
	lmo2235	2215	99.2384
	lmo2236	2200	98.5663
	lmo2237	2219	99.4176
	lmo2238	2180	97.6703
	lmo2241	2222	99.552
	lmo2243	2219	99.4176
	lmo2244	2214	99.1935
	lmo2245	2223	99.5968
	lmo2246	2218	99.3728
	lmo2247	2218	99.3728
	lmo2248	2221	99.5072
	lmo2249	2207	98.8799
	lmo2250	2180	97.6703
	lmo2252	2204	98.7455
	lmo2253	2221	99.5072
	lmo2254	2206	98.8351
	lmo2255	2222	99.552
	lmo2256	2217	99.328
	lmo2257	2213	99.1487
	lmo2258	2223	99.5968
	lmo2259	2224	99.6416
	lmo2261	2219	99.4176
	lmo2262	2219	99.4176
	lmo2263	2219	99.4176
	lmo2264	2219	99.4176
	lmo2265	2215	99.2384
	lmo2266	2219	99.4176
	lmo2267	2125	95.2061
	lmo2268	2186	97.9391
	lmo2269	2221	99.5072
	lmo2335	2220	99.4624
	lmo2336	2219	99.4176
	lmo2334	2223	99.5968
	lmo2337	2220	99.4624
	lmo2338	2219	99.4176
	lmo2339	2223	99.5968
	lmo2340	2219	99.4176
	lmo2341	2219	99.4176
	lmo2342	2211	99.0591
	lmo2343	2174	97.4014
	lmo2344	2225	99.6864
	lmo2345	2189	98.0735
	lmo2346	2215	99.2384
	lmo2347	2213	99.1487
	lmo2348	2220	99.4624
	lmo2349	2037	91.2634
	lmo2350	2217	99.328
	lmo2351	2200	98.5663
	lmo2352	2199	98.5215
	lmo2353	2154	96.5054
	lmo2354	2187	97.9839
	lmo2355	2211	99.0591
	lmo2356	2217	99.328
	lmo2357	2218	99.3728
	lmo2358	2219	99.4176
	lmo2359	2163	96.9086
	lmo2360	2132	95.5197
	lmo2361	2223	99.5968
	lmo2362	2180	97.6703
	lmo2363	2195	98.3423
	lmo2366	2207	98.8799
	lmo2367	2207	98.8799
	lmo2368	2221	99.5072
	lmo2369	2219	99.4176
	lmo2370	2213	99.1487
	lmo2371	2189	98.0735
	lmo2372	2189	98.0735
	lmo2373	2221	99.5072
	lmo2374	2192	98.2079
	lmo2376	2219	99.4176
	lmo2377	2215	99.2384
	lmo2378	2177	97.5358
	lmo2380	2224	99.6416
	lmo2381	2190	98.1183
	lmo2382	2218	99.3728
	lmo2383	2220	99.4624
	lmo2384	2215	99.2384
	lmo2385	2222	99.552
	lmo2386	2221	99.5072
	lmo2387	2121	95.0269
	lmo2388	2219	99.4176
	lmo2389	2205	98.7903
	lmo2390	2214	99.1935
	lmo2391	2203	98.7007
	lmo2392	2221	99.5072
	lmo2393	2221	99.5072
	lmo2397	2219	99.4176
	lmo2398	2214	99.1935
	lmo2399	2186	97.9391
	lmo2401	2206	98.8351
	lmo2402	2222	99.552
	lmo2403	2164	96.9534
	lmo2404	2211	99.0591
	lmo2405	2215	99.2384
	lmo2406	2183	97.8047
	lmo2411	2191	98.1631
	lmo2412	2217	99.328
	lmo2413	2185	97.8943
	lmo2414	2184	97.8495
	lmo2415	2218	99.3728
	lmo2416	2212	99.1039
	lmo2417	2213	99.1487
	lmo2418	2212	99.1039
	lmo2419	2216	99.2832
	lmo2420	2220	99.4624
	lmo2421	2198	98.4767
	lmo2422	2217	99.328
	lmo2423	2214	99.1935
	lmo2424	2220	99.4624
	lmo2425	2223	99.5968
	lmo2426	2221	99.5072
	lmo2427	2211	99.0591
	lmo2428	2216	99.2832
	lmo2429	2216	99.2832
	lmo2430	2200	98.5663
	lmo2431	2202	98.6559
	lmo2432	2221	99.5072
	lmo2433	2210	99.0143
	lmo2434	2202	98.6559
	lmo2435	2222	99.552
	lmo2436	2221	99.5072
	lmo2437	2216	99.2832
	lmo2438	2224	99.6416
	lmo2439	2220	99.4624
	lmo2441	2202	98.6559
	lmo2442	2219	99.4176
	lmo2445	2209	98.9695
	lmo2448	2222	99.552
	lmo2449	2106	94.3548
	lmo2450	2209	98.9695
	lmo2451	2219	99.4176
	lmo2452	2213	99.1487
	lmo2453	2212	99.1039
	lmo2454	2220	99.4624
	lmo2455	2216	99.2832
	lmo2456	2173	97.3566
	lmo2457	2223	99.5968
	lmo2458	2206	98.8351
	lmo2459	2223	99.5968
	lmo2460	2187	97.9839
	lmo2462	2214	99.1935
	lmo2464	2222	99.552
	lmo2465	2222	99.552
	lmo2467	2138	95.7885
	lmo2468	2221	99.5072
	lmo2469	2189	98.0735
	lmo2471	2193	98.2527
	lmo2472	2215	99.2384
	lmo2473	2212	99.1039
	lmo2474	2216	99.2832
	lmo2475	2174	97.4014
	lmo2476	2205	98.7903
	lmo2477	2218	99.3728
	lmo2478	2208	98.9247
	lmo2479	2203	98.7007
	lmo2480	2214	99.1935
	lmo2481	2222	99.552
	lmo2482	2212	99.1039
	lmo2483	2223	99.5968
	lmo2484	2224	99.6416
	lmo2485	2220	99.4624
	lmo2486	2195	98.3423
	lmo2487	2209	98.9695
	lmo2488	2108	94.4444
	lmo2489	2206	98.8351
	lmo2490	2221	99.5072
	lmo2491	2223	99.5968
	lmo2492	2222	99.552
	lmo2493	2222	99.552
	lmo2494	2222	99.552
	lmo2495	2218	99.3728
	lmo2496	2215	99.2384
	lmo2497	2199	98.5215
	lmo2498	2213	99.1487
	lmo2499	2220	99.4624
	lmo2500	2190	98.1183
	lmo2501	2226	99.7312
	lmo2502	2194	98.2975
	lmo2503	2215	99.2384
	lmo2504	2214	99.1935
	lmo2505	2206	98.8351
	lmo2506	2223	99.5968
	lmo2507	2221	99.5072
	lmo2508	2226	99.7312
	lmo2509	2221	99.5072
	lmo2510	2153	96.4606
	lmo2511	2221	99.5072
	lmo2512	2222	99.552
	lmo2513	2203	98.7007
	lmo2514	2222	99.552
	lmo2515	2223	99.5968
	lmo2516	2221	99.5072
	lmo2518	2224	99.6416
	lmo2519	2223	99.5968
	lmo2521	2197	98.4319
	lmo2523	2224	99.6416
	lmo2524	2226	99.7312
	lmo2525	2222	99.552
	lmo2526	2218	99.3728
	lmo2527	2221	99.5072
	lmo2528	2222	99.552
	lmo2529	2221	99.5072
	lmo2530	2220	99.4624
	lmo2531	2213	99.1487
	lmo2532	2221	99.5072
	lmo2533	2222	99.552
	lmo2534	2221	99.5072
	lmo2535	2221	99.5072
	lmo2536	2219	99.4176
	lmo2536a	2226	99.7312
	lmo2537	2206	98.8351
	lmo2538	2223	99.5968
	lmo2539	2209	98.9695
	lmo2540	2216	99.2832
	lmo2541	2199	98.5215
	lmo2542	2196	98.3871
	lmo2543	2197	98.4319
	lmo2544	2220	99.4624
	lmo2545	2188	98.0287
	lmo2546	2191	98.1631
	lmo2547	2207	98.8799
	lmo2548	2220	99.4624
	gtcA (lmo2549)	2221	99.5072
	lmo2552	2071	92.7867
	lmo2554	2198	98.4767
	lmo2555	2213	99.1487
	lmo2556	2220	99.4624
	lmo2557	2215	99.2384
	lmo2559	2208	98.9247
	lmo2560	2221	99.5072
	lmo2561	2212	99.1039
	lmo2562	2221	99.5072
	lmo2563	2218	99.3728
[truncated: 234 more rows]
